# Supplementary material for: Physiological and Transcriptome Analysis on Diploid and Polyploid Populus ussuriensis Kom. under Salt Stress
Source: Int J Mol Sci. 2022 Jul 7;23(14):7529. doi: 10.3390/ijms23147529 (PMC9319462; doi:10.3390/ijms23147529)
Supplement: Supplementary file 1 [file ijms-23-07529-s001.zip]

Archive with 4 entries (4 files):
- Supplementary Figures.pdf
- Table S1.pdf
- Table S2.xlsx
- Table S3.xlsx
