# Supplementary material for: Physiological and Transcriptome Analysis on Diploid and Polyploid Populus ussuriensis Kom. under Salt Stress
Source: Int J Mol Sci. 2022 Jul 7;23(14):7529. doi: 10.3390/ijms23147529 (PMC9319462; doi:10.3390/ijms23147529)
Supplement: Supplementary file 1 [file ijms-23-07529-s001.zip › Table S2.xlsx]

## Sheet: Table S2
Table S2 The annotated new genes that discovered from RNA-seq on CK, T12 and F20.
Gene ID	COG_class	COG_class_annotation	GO_annotation	KEGG_annotation	KEGG_pathway	KOG_class	KOG_class_annotation	Pfam_annotation	Swissprot_annotation	eggNOG_class	eggNOG_class_annotation	nr_annotation
Populus_ussuriensis_newGene_270	--	--	--	--	--	--	--	--	--	--	--	hypothetical protein POPTR_0004s22250g, partial [Populus trichocarpa]
Populus_ussuriensis_newGene_1044	--	--	--	--	--	--	--	--	--	R	General function prediction only	--
Populus_ussuriensis_newGene_1199	--	--	--	--	--	--	--	--	Protein NLP2 OS=Oryza sativa subsp. japonica (Rice) PE=2 SV=2	K	Transcription	hypothetical protein POPTR_0047s00255g [Populus trichocarpa]
Populus_ussuriensis_newGene_265	--	--	--	--	--	--	--	--	--	S	Function unknown	Uncharacterized protein TCM_029816 [Theobroma cacao]
Populus_ussuriensis_newGene_203	--	--	--	--	--	[R]	General function prediction only	--	--	R	General function prediction only	putative non-LTR retrolelement reverse transcriptase [Arabidopsis thaliana]
Populus_ussuriensis_newGene_212	--	--	--	--	--	--	--	--	--	--	--	unknown [Populus trichocarpa]
Populus_ussuriensis_newGene_392	--	--	--	--	--	--	--	--	--	S	Function unknown	hypothetical protein JCGZ_07811 [Jatropha curcas]
Populus_ussuriensis_newGene_1078	--	--	Molecular Function: nucleic acid binding (GO:0003676);; Molecular Function: zinc ion binding (GO:0008270);; Biological Process: DNA integration (GO:0015074);;	--	--	--	--	--	--	R	General function prediction only	hypothetical protein VITISV_009255 [Vitis vinifera]
Populus_ussuriensis_newGene_313	--	--	Molecular Function: binding (GO:0005488);;	--	--	[R]	General function prediction only	gag-polypeptide of LTR copia-type;; gag-polypeptide of LTR copia-type;; GAG-pre-integrase domain;; gag-polypeptide of LTR copia-type;; Domain of unknown function (DUF4219);; Zinc knuckle	Endonuclease OS=Nicotiana tabacum (Common tobacco) PE=2 SV=1	R	General function prediction only	putative protein [Arabidopsis thaliana]
Populus_ussuriensis_newGene_28	--	--	--	--	--	--	--	--	Acyltransferase-like protein At3g26840, chloroplastic (Precursor) GN=At3g26840 OS=Arabidopsis thaliana (Mouse-ear cress) PE=2 SV=1	I	Lipid transport and metabolism	PREDICTED: acyltransferase-like protein At3g26840, chloroplastic [Populus euphratica]
Populus_ussuriensis_newGene_30	--	--	--	--	--	--	--	--	--	--	--	conserved hypothetical protein [Ricinus communis]
Populus_ussuriensis_newGene_644	--	--	Molecular Function: kinase activity (GO:0016301);;	--	--	--	--	--	Probable LRR receptor-like serine/threonine-protein kinase At1g53430 (Precursor) GN=At1g53430 OS=Arabidopsis thaliana (Mouse-ear cress) PE=1 SV=1	T	Signal transduction mechanisms	PREDICTED: probable LRR receptor-like serine/threonine-protein kinase At1g07650 [Populus euphratica]
Populus_ussuriensis_newGene_837	--	--	--	--	--	--	--	Putative S-adenosyl-L-methionine-dependent methyltransferase	Probable methyltransferase PMT6 GN=At3g10200 OS=Arabidopsis thaliana (Mouse-ear cress) PE=2 SV=1	R	General function prediction only	dehydration-responsive family protein [Populus trichocarpa]
Populus_ussuriensis_newGene_1083	--	--	--	--	--	--	--	--	--	--	--	PREDICTED: probable disease resistance protein At4g27220 [Populus euphratica]
Populus_ussuriensis_newGene_1	--	--	Molecular Function: binding (GO:0005488);; Biological Process: nitrogen compound metabolic process (GO:0006807);; Molecular Function: nucleotidyltransferase activity (GO:0016779);; Biological Process: organic substance metabolic process (GO:0071704);;	K16251|7.54809e-49|pop:POPTR_0003s19630g|POPTRDRAFT_758152; hypothetical protein; K16251 DNA-directed RNA polymerase V subunit 1 [EC:2.7.7.6] (A)	--	--	--	--	DNA-directed RNA polymerase V subunit 1 GN=At2g40030 OS=Arabidopsis thaliana (Mouse-ear cress) PE=1 SV=1	K	Transcription	hypothetical protein POPTR_0003s19630g [Populus trichocarpa]
Populus_ussuriensis_newGene_1154	--	--	Molecular Function: nucleic acid binding (GO:0003676);; Molecular Function: transporter activity (GO:0005215);; Molecular Function: zinc ion binding (GO:0008270);; Biological Process: DNA integration (GO:0015074);; Molecular Function: oxidoreductase activity (GO:0016491);;	--	--	[R]	General function prediction only	Reverse transcriptase (RNA-dependent DNA polymerase)	Uncharacterized mitochondrial protein AtMg00810 GN=AtMg00810 OS=Arabidopsis thaliana (Mouse-ear cress) PE=4 SV=1	R	General function prediction only	hypothetical protein VITISV_024007 [Vitis vinifera]
Populus_ussuriensis_newGene_575	--	--	--	--	--	[R]	General function prediction only	Retrotransposon gag protein	--	R	General function prediction only	PREDICTED: uncharacterized protein LOC105137477 [Populus euphratica]
Populus_ussuriensis_newGene_454	--	--	Molecular Function: nucleic acid binding (GO:0003676);;	--	--	--	--	Protein of unknown function (DUF 659);; hAT family C-terminal dimerisation region;; BED zinc finger	--	S	Function unknown	PREDICTED: uncharacterized protein LOC105130447 isoform X1 [Populus euphratica]
Populus_ussuriensis_newGene_1094	--	--	Molecular Function: nucleotide binding (GO:0000166);; Molecular Function: nucleic acid binding (GO:0003676);; Molecular Function: catalytic activity (GO:0003824);; Molecular Function: transporter activity (GO:0005215);; Molecular Function: zinc ion binding (GO:0008270);; Biological Process: DNA integration (GO:0015074);; Biological Process: single-organism metabolic process (GO:0044710);;	--	--	[R]	General function prediction only	Reverse transcriptase (RNA-dependent DNA polymerase)	Uncharacterized mitochondrial protein AtMg00810 GN=AtMg00810 OS=Arabidopsis thaliana (Mouse-ear cress) PE=4 SV=1	R	General function prediction only	hypothetical protein VITISV_029336 [Vitis vinifera]
Populus_ussuriensis_newGene_1130	[RTKL]	--	Molecular Function: protein serine/threonine kinase activity (GO:0004674);; Molecular Function: ATP binding (GO:0005524);; Biological Process: protein phosphorylation (GO:0006468);; Biological Process: recognition of pollen (GO:0048544);;	K04733|9.98698e-138|pop:POPTR_0728s00200g|hypothetical protein; K04733 interleukin-1 receptor-associated kinase 4 [EC:2.7.11.1] (A)	--	--	--	Protein tyrosine kinase;; Protein kinase domain	G-type lectin S-receptor-like serine/threonine-protein kinase RKS1 (Precursor) GN=RKS1 OS=Arabidopsis thaliana (Mouse-ear cress) PE=3 SV=3	T	Signal transduction mechanisms	hypothetical protein POPTR_0728s00200g [Populus trichocarpa]
Populus_ussuriensis_newGene_982	--	--	--	K03354|3.68013e-07|pop:POPTR_0013s10260g|hypothetical protein; K03354 anaphase-promoting complex subunit 7 (A)	ko04120:Ubiquitin mediated proteolysis	--	--	--	--	D	Cell cycle control, cell division, chromosome partitioning	hypothetical protein POPTR_0013s10260g [Populus trichocarpa]
Populus_ussuriensis_newGene_1093	--	--	--	--	--	[L]	Replication, recombination and repair	DDE superfamily endonuclease	--	L	Replication, recombination and repair	PREDICTED: uncharacterized protein LOC105107474 isoform X1 [Populus euphratica]
Populus_ussuriensis_newGene_682	--	--	Molecular Function: DNA binding (GO:0003677);; Molecular Function: protein dimerization activity (GO:0046983);;	--	--	--	--	Protein of unknown function (DUF 659);; hAT family C-terminal dimerisation region	--	S	Function unknown	PREDICTED: uncharacterized protein LOC105109050 [Populus euphratica]
Populus_ussuriensis_newGene_832	--	--	Molecular Function: hydrolase activity, acting on ester bonds (GO:0016788);;	--	--	[L]	Replication, recombination and repair	DDE superfamily endonuclease;; Plant transposon protein	--	L	Replication, recombination and repair	hypothetical protein POPTR_0015s04750g [Populus trichocarpa]
Populus_ussuriensis_newGene_977	[L]	Replication, recombination and repair	Molecular Function: nucleic acid binding (GO:0003676);; Molecular Function: catalytic activity (GO:0003824);; Biological Process: DNA metabolic process (GO:0006259);; Molecular Function: metal ion binding (GO:0046872);;	--	--	[R]	General function prediction only	Integrase core domain;; Chromo (CHRromatin Organisation MOdifier) domain	Uncharacterized mitochondrial protein AtMg00860 GN=AtMg00860 OS=Arabidopsis thaliana (Mouse-ear cress) PE=4 SV=1	R	General function prediction only	Uncharacterized protein TCM_044274 [Theobroma cacao]
Populus_ussuriensis_newGene_463	--	--	--	K05765|3.15655e-07|pop:POPTR_0001s09170g|POPTRDRAFT_640513; actin-depolymerizing factor family protein; K05765 cofilin (A)	--	[Z]	Cytoskeleton	--	Actin-depolymerizing factor 4 GN=ADF4 OS=Arabidopsis thaliana (Mouse-ear cress) PE=2 SV=2	Z	Cytoskeleton	actin-depolymerizing factor family protein [Populus trichocarpa]
Populus_ussuriensis_newGene_597	--	--	Cellular Component: nucleus (GO:0005634);; Biological Process: DNA replication (GO:0006260);;	K10735|1.27422e-24|pop:POPTR_0008s10350g|POPTRDRAFT_721056; DNA replication family protein; K10735 GINS complex subunit 4 (A)	--	--	--	--	--	L	Replication, recombination and repair	DNA replication family protein [Populus trichocarpa]
Populus_ussuriensis_newGene_145	--	--	Molecular Function: zinc ion binding (GO:0008270);;	--	--	--	--	von Willebrand factor type A domain;; von Willebrand factor type A domain;; von Willebrand factor type A domain	--	O	Posttranslational modification, protein turnover, chaperones	PREDICTED: uncharacterized protein LOC105120461 [Populus euphratica]
Populus_ussuriensis_newGene_508	[KL]	--	Molecular Function: DNA binding (GO:0003677);; Molecular Function: helicase activity (GO:0004386);; Molecular Function: ATP binding (GO:0005524);; Molecular Function: zinc ion binding (GO:0008270);; Cellular Component: chloroplast envelope (GO:0009941);; Molecular Function: transferase activity (GO:0016740);;	K15505|1.80932e-32|rcu:RCOM_0492090|DNA repair helicase rad5,16, putative (EC:2.7.11.1); K15505 DNA repair protein RAD5 [EC:3.6.4.-] (A)	--	[KL]	--	--	Putative SWI/SNF-related matrix-associated actin-dependent regulator of chromatin subfamily A member 3-like 3 GN=At5g43530 OS=Arabidopsis thaliana (Mouse-ear cress) PE=3 SV=1	L	Replication, recombination and repair	DNA repair helicase rad5,16, putative [Ricinus communis]
Populus_ussuriensis_newGene_151	--	--	--	--	--	--	--	Extensin-like region	--	--	--	Uncharacterized protein isoform 3, partial [Theobroma cacao]
Populus_ussuriensis_newGene_573	--	--	Biological Process: anatomical structure morphogenesis (GO:0009653);; Biological Process: epidermal cell differentiation (GO:0009913);; Biological Process: cellular component organization (GO:0016043);; Biological Process: cell development (GO:0048468);; Biological Process: regulation of cellular process (GO:0050794);;	--	--	--	--	--	Mediator of RNA polymerase II transcription subunit 33A GN=At3g23590 OS=Arabidopsis thaliana (Mouse-ear cress) PE=1 SV=1	S	Function unknown	hypothetical protein POPTR_0008s20610g [Populus trichocarpa]
Populus_ussuriensis_newGene_498	--	--	Cellular Component: plasma membrane (GO:0005886);; Cellular Component: integral component of membrane (GO:0016021);;	--	--	--	--	Domain of unknown function (DUF588)	CASP-like protein 2D1 GN=POPTRDRAFT_833824 OS=Populus trichocarpa (Western balsam poplar) PE=3 SV=1	S	Function unknown	PREDICTED: CASP-like protein 2D1 [Populus euphratica]
Populus_ussuriensis_newGene_318	--	--	--	--	--	[J]	Translation, ribosomal structure and biogenesis	--	--	J	Translation, ribosomal structure and biogenesis	PREDICTED: uncharacterized protein LOC105142824 [Populus euphratica]
Populus_ussuriensis_newGene_637	--	--	Biological Process: defense response (GO:0006952);; Biological Process: signal transduction (GO:0007165);; Molecular Function: ADP binding (GO:0043531);;	--	--	--	--	--	Putative disease resistance protein At4g11170 GN=At4g11170 OS=Arabidopsis thaliana (Mouse-ear cress) PE=2 SV=1	T	Signal transduction mechanisms	PREDICTED: TMV resistance protein N-like [Populus euphratica]
Populus_ussuriensis_newGene_599	--	--	Molecular Function: DNA binding (GO:0003677);; Molecular Function: protein dimerization activity (GO:0046983);;	--	--	--	--	Protein of unknown function (DUF 659);; BED zinc finger;; hAT family C-terminal dimerisation region	--	S	Function unknown	PREDICTED: uncharacterized protein LOC105109586 [Populus euphratica]
Populus_ussuriensis_newGene_874	--	--	Molecular Function: nucleic acid binding (GO:0003676);; Molecular Function: metal ion binding (GO:0046872);;	--	--	--	--	Zinc knuckle	--	R	General function prediction only	PREDICTED: uncharacterized protein LOC104877935 [Vitis vinifera]
Populus_ussuriensis_newGene_581	--	--	Cellular Component: DNA-directed RNA polymerase V complex (GO:0000419);; Molecular Function: DNA binding (GO:0003677);; Molecular Function: DNA-directed RNA polymerase activity (GO:0003899);; Cellular Component: DNA-directed RNA polymerase II, core complex (GO:0005665);; Biological Process: transcription, DNA-templated (GO:0006351);; Molecular Function: metal ion binding (GO:0046872);;	K03017|4.38181e-15|pop:POPTR_0008s10640g|POPTRDRAFT_820572; DNA-directed RNA polymerase II family protein; K03017 DNA-directed RNA polymerase II subunit RPB9 (A)	ko00230:Purine metabolism;ko00240:Pyrimidine metabolism;ko03020:RNA polymerase	[K]	Transcription	--	DNA-directed RNA polymerases II, IV and V subunit 9A GN=K14A17 OS=Arabidopsis thaliana (Mouse-ear cress) PE=1 SV=1	K	Transcription	DNA-directed RNA polymerase II family protein [Populus trichocarpa]
Populus_ussuriensis_newGene_1011	[L]	Replication, recombination and repair	Molecular Function: RNA binding (GO:0003723);; Molecular Function: RNA-directed DNA polymerase activity (GO:0003964);; Biological Process: RNA-dependent DNA replication (GO:0006278);; Molecular Function: zinc ion binding (GO:0008270);; Biological Process: DNA integration (GO:0015074);;	--	--	[R]	General function prediction only	Reverse transcriptase (RNA-dependent DNA polymerase)	RNA-directed DNA polymerase homolog OS=Oenothera berteroana (Bertero&apos;s evening primrose) PE=4 SV=1	R	General function prediction only	Uncharacterized protein TCM_002794 [Theobroma cacao]
Populus_ussuriensis_newGene_9	--	--	--	K18270|4.5159e-68|pop:POPTR_0009s07980g|POPTRDRAFT_1087577; hypothetical protein; K18270 Rab3 GTPase-activating protein catalytic subunit (A)	--	[S]	Function unknown	Rab3 GTPase-activating protein catalytic subunit	--	S	Function unknown	PREDICTED: uncharacterized protein LOC105125927 [Populus euphratica]
Populus_ussuriensis_newGene_300	--	--	--	--	--	--	--	--	G-type lectin S-receptor-like serine/threonine-protein kinase At2g19130 (Precursor) GN=At2g19130 OS=Arabidopsis thaliana (Mouse-ear cress) PE=2 SV=1	T	Signal transduction mechanisms	PREDICTED: G-type lectin S-receptor-like serine/threonine-protein kinase At2g19130, partial [Populus euphratica]
Populus_ussuriensis_newGene_548	--	--	--	K14827|1.02809e-15|pop:POPTR_0011s09780g|POPTRDRAFT_822903; hypothetical protein; K14827 pre-rRNA-processing protein IPI1 (A)	--	--	--	--	--	S	Function unknown	hypothetical protein POPTR_0011s09780g [Populus trichocarpa]
Populus_ussuriensis_newGene_388	--	--	Molecular Function: binding (GO:0005488);; Cellular Component: nucleus (GO:0005634);; Biological Process: cellular aromatic compound metabolic process (GO:0006725);; Biological Process: response to abiotic stimulus (GO:0009628);; Biological Process: gene expression (GO:0010467);; Molecular Function: kinase activity (GO:0016301);; Biological Process: histone methylation (GO:0016571);; Molecular Fu…	--	--	--	--	--	Serine/threonine-protein kinase-like protein CCR1 (Precursor) OS=Arabidopsis thaliana (Mouse-ear cress) PE=1 SV=1	T	Signal transduction mechanisms	hypothetical protein POPTR_0016s09060g [Populus trichocarpa]
Populus_ussuriensis_newGene_138	--	--	--	--	--	--	--	--	--	O	Posttranslational modification, protein turnover, chaperones	hypothetical protein POPTR_0017s12500g [Populus trichocarpa]
Populus_ussuriensis_newGene_18	[R]	General function prediction only	--	--	--	--	--	VWA / Hh protein intein-like;; von Willebrand factor type A domain;; von Willebrand factor type A domain;; von Willebrand factor type A domain;; Ring finger domain;; VWA domain containing CoxE-like protein;; Zinc finger, C3HC4 type (RING finger)	--	O	Posttranslational modification, protein turnover, chaperones	PREDICTED: uncharacterized protein LOC105116116 isoform X1 [Populus euphratica]
Populus_ussuriensis_newGene_572	--	--	--	--	--	[R]	General function prediction only	gag-polypeptide of LTR copia-type	--	S	Function unknown	PREDICTED: uncharacterized protein LOC103421946 [Malus domestica]
Populus_ussuriensis_newGene_1187	--	--	--	--	--	--	--	--	--	R	General function prediction only	F-box family protein [Populus trichocarpa]
Populus_ussuriensis_newGene_1188	--	--	Molecular Function: ATP binding (GO:0005524);; Biological Process: defense response (GO:0006952);; Biological Process: signal transduction (GO:0007165);; Molecular Function: nucleoside-triphosphatase activity (GO:0017111);; Molecular Function: ADP binding (GO:0043531);;	--	--	--	--	Leucine Rich Repeat	TMV resistance protein N GN=N OS=Nicotiana glutinosa (Tobacco) PE=1 SV=1	S	Function unknown	TIR-NBS-NBS-LRR type disease resistance protein [Populus trichocarpa]
Populus_ussuriensis_newGene_550	--	--	--	--	--	--	--	--	--	--	--	Uncharacterized protein TCM_004519 [Theobroma cacao]
Populus_ussuriensis_newGene_1201	--	--	--	--	--	--	--	--	--	--	--	unknown [Populus trichocarpa]
Populus_ussuriensis_newGene_721	--	--	Molecular Function: translation initiation factor activity (GO:0003743);; Cellular Component: nucleus (GO:0005634);; Biological Process: DNA-templated transcription, initiation (GO:0006352);; Biological Process: translational initiation (GO:0006413);; Molecular Function: zinc ion binding (GO:0008270);; Molecular Function: TBP-class protein binding (GO:0017025);; Biological Process: positive regul…	K15196|5.05803e-20|pop:POPTR_0001s25330g|hypothetical protein; K15196 transcription factor IIIB 90 kDa subunit (A)	--	[K]	Transcription	Brf1-like TBP-binding domain	--	K	Transcription	hypothetical protein POPTR_0001s25330g [Populus trichocarpa]
Populus_ussuriensis_newGene_978	--	--	Molecular Function: calmodulin-dependent protein kinase activity (GO:0004683);; Molecular Function: calcium ion binding (GO:0005509);; Molecular Function: ATP binding (GO:0005524);; Biological Process: protein phosphorylation (GO:0006468);; Biological Process: abscisic acid-activated signaling pathway (GO:0009738);;	K13412|2.9994e-41|pper:PRUPE_ppa004665mg|hypothetical protein; K13412 calcium-dependent protein kinase [EC:2.7.11.1] (A)	ko04626:Plant-pathogen interaction	[T]	Signal transduction mechanisms	--	Calcium-dependent protein kinase SK5 OS=Glycine max (Soybean) PE=1 SV=1	T	Signal transduction mechanisms	hypothetical protein JCGZ_25866 [Jatropha curcas]
Populus_ussuriensis_newGene_767	--	--	Molecular Function: nucleic acid binding (GO:0003676);;	--	--	--	--	hAT family C-terminal dimerisation region	--	S	Function unknown	PREDICTED: uncharacterized protein LOC105130447 isoform X1 [Populus euphratica]
Populus_ussuriensis_newGene_1095	--	--	--	--	--	--	--	--	--	--	--	hypothetical protein POPTR_0019s01060g [Populus trichocarpa]
Populus_ussuriensis_newGene_1024	--	--	--	--	--	--	--	--	--	--	--	hypothetical protein POPTR_0411s00200g [Populus trichocarpa]
Populus_ussuriensis_newGene_144	--	--	--	--	--	--	--	--	--	T	Signal transduction mechanisms	hypothetical protein POPTR_0021s00470g [Populus trichocarpa]
Populus_ussuriensis_newGene_148	[I]	Lipid transport and metabolism	Biological Process: acyl-CoA metabolic process (GO:0006637);; Molecular Function: acyl-CoA hydrolase activity (GO:0047617);;	K01068|2.77471e-14|pop:POPTR_0014s07900g|POPTRDRAFT_663966; cyclic nucleotide-binding domain-containing family protein; K01068 acyl-coenzyme A thioesterase 1/2/4 [EC:3.1.2.2] (A)	ko00062:Fatty acid elongation;ko01040:Biosynthesis of unsaturated fatty acids	[I]	Lipid transport and metabolism	Thioesterase-like superfamily	--	I	Lipid transport and metabolism	cyclic nucleotide-binding domain-containing family protein [Populus trichocarpa]
Populus_ussuriensis_newGene_261	--	--	Molecular Function: CDP-diacylglycerol-inositol 3-phosphatidyltransferase activity (GO:0003881);; Biological Process: phospholipid biosynthetic process (GO:0008654);; Cellular Component: membrane (GO:0016020);; Cellular Component: intracellular membrane-bounded organelle (GO:0043231);; Cellular Component: cytoplasmic part (GO:0044444);;	K00999|8.21794e-31|pop:POPTR_0004s18160g|hypothetical protein; K00999 CDP-diacylglycerol--inositol 3-phosphatidyltransferase [EC:2.7.8.11] (A)	ko00562:Inositol phosphate metabolism;ko00564:Glycerophospholipid metabolism;ko04070:Phosphatidylinositol signaling system	[I]	Lipid transport and metabolism	--	CDP-diacylglycerol--inositol 3-phosphatidyltransferase 1 GN=PIS1 OS=Arabidopsis thaliana (Mouse-ear cress) PE=1 SV=2	I	Lipid transport and metabolism	hypothetical protein POPTR_0004s18160g [Populus trichocarpa]
Populus_ussuriensis_newGene_306	--	--	--	--	--	--	--	--	--	S	Function unknown	hypothetical protein POPTR_0007s10260g [Populus trichocarpa]
Populus_ussuriensis_newGene_482	--	--	--	--	--	[L]	Replication, recombination and repair	DDE superfamily endonuclease;; Plant transposon protein	--	L	Replication, recombination and repair	hypothetical protein POPTR_0008s05090g [Populus trichocarpa]
Populus_ussuriensis_newGene_462	--	--	--	--	--	[R]	General function prediction only	gag-polypeptide of LTR copia-type;; gag-polypeptide of LTR copia-type;; Zinc knuckle;; Retrotransposon gag protein;; Reverse transcriptase (RNA-dependent DNA polymerase)	Uncharacterized mitochondrial protein AtMg00820 GN=AtMg00820 OS=Arabidopsis thaliana (Mouse-ear cress) PE=4 SV=1	R	General function prediction only	PREDICTED: uncharacterized protein LOC102583608 [Solanum tuberosum]
Populus_ussuriensis_newGene_831	[J]	Translation, ribosomal structure and biogenesis	--	K14563|3.33382e-20|pper:PRUPE_ppa010543mg|hypothetical protein; K14563 rRNA 2'-O-methyltransferase fibrillarin [EC:2.1.1.-] (A)	ko03008:Ribosome biogenesis in eukaryotes	[A]	RNA processing and modification	--	Mediator of RNA polymerase II transcription subunit 36a GN=L73G19.10 OS=Arabidopsis thaliana (Mouse-ear cress) PE=1 SV=2	A	RNA processing and modification	hypothetical protein PRUPE_ppa010543mg [Prunus persica]
Populus_ussuriensis_newGene_490	[L]	Replication, recombination and repair	Molecular Function: RNA binding (GO:0003723);; Molecular Function: RNA-directed DNA polymerase activity (GO:0003964);; Biological Process: RNA-dependent DNA replication (GO:0006278);; Molecular Function: zinc ion binding (GO:0008270);; Biological Process: DNA integration (GO:0015074);;	--	--	[R]	General function prediction only	Chromo (CHRromatin Organisation MOdifier) domain	--	L	Replication, recombination and repair	PREDICTED: LOW QUALITY PROTEIN: uncharacterized protein LOC105107763 [Populus euphratica]
Populus_ussuriensis_newGene_458	--	--	--	--	--	--	--	--	--	--	--	hypothetical protein POPTR_0007s00420g [Populus trichocarpa]
Populus_ussuriensis_newGene_1203	--	--	Molecular Function: oleoyl-[acyl-carrier-protein] hydrolase activity (GO:0004320);; Biological Process: fatty acid biosynthetic process (GO:0006633);; Molecular Function: myristoyl-[acyl-carrier-protein] hydrolase activity (GO:0016295);; Molecular Function: palmitoyl-[acyl-carrier-protein] hydrolase activity (GO:0016296);;	K10781|1.36095e-30|pop:POPTR_0018s06290g|POPTRDRAFT_809202; hypothetical protein; K10781 fatty acyl-ACP thioesterase B [EC:3.1.2.14 3.1.2.21] (A)	ko00061:Fatty acid biosynthesis;ko01212:Fatty acid metabolism	--	--	Acyl-ACP thioesterase	Palmitoyl-acyl carrier protein thioesterase, chloroplastic (Precursor) GN=T27G7.19 OS=Arabidopsis thaliana (Mouse-ear cress) PE=1 SV=1	I	Lipid transport and metabolism	FATB [Populus tomentosa]
Populus_ussuriensis_newGene_1092	--	--	Molecular Function: purine ribonucleoside binding (GO:0032550);; Molecular Function: adenyl ribonucleotide binding (GO:0032559);; Molecular Function: anion binding (GO:0043168);; Biological Process: response to stimulus (GO:0050896);;	--	--	--	--	Leucine Rich Repeat	Disease resistance protein RPS4 {ECO:0000303|PubMed:10571887} OS=Arabidopsis thaliana (Mouse-ear cress) PE=1 SV=1	R	General function prediction only	PREDICTED: TMV resistance protein N-like [Populus euphratica]
Populus_ussuriensis_newGene_1158	--	--	Molecular Function: ATP binding (GO:0005524);; Cellular Component: kinesin complex (GO:0005871);; Cellular Component: microtubule (GO:0005874);; Biological Process: microtubule-based movement (GO:0007018);; Molecular Function: microtubule binding (GO:0008017);; Molecular Function: minus-end-directed microtubule motor activity (GO:0008569);;	K10406|0|pop:POPTR_0005s03480g|hypothetical protein; K10406 kinesin family member C2/C3 (A)	--	[Z]	Cytoskeleton	--	--	Z	Cytoskeleton	hypothetical protein POPTR_0005s03480g, partial [Populus trichocarpa]
Populus_ussuriensis_newGene_979	--	--	--	--	--	--	--	--	--	--	--	hypothetical protein POPTR_0019s09970g [Populus trichocarpa]
Populus_ussuriensis_newGene_380	--	--	Cellular Component: chromatin (GO:0000785);; Molecular Function: DNA binding (GO:0003677);; Cellular Component: nucleus (GO:0005634);; Biological Process: regulation of transcription, DNA-templated (GO:0006355);;	K15200|1.36714e-52|pop:POPTR_0006s03500g|hypothetical protein; K15200 general transcription factor 3C polypeptide 2 (A)	--	[L]	Replication, recombination and repair	--	--	L	Replication, recombination and repair	hypothetical protein POPTR_0006s03500g [Populus trichocarpa]
Populus_ussuriensis_newGene_1096	--	--	Molecular Function: nucleotide binding (GO:0000166);; Molecular Function: transporter activity (GO:0005215);; Molecular Function: ion binding (GO:0043167);; Biological Process: cellular macromolecule metabolic process (GO:0044260);; Biological Process: nucleic acid metabolic process (GO:0090304);;	--	--	[R]	General function prediction only	Reverse transcriptase (RNA-dependent DNA polymerase)	Endonuclease OS=Nicotiana tabacum (Common tobacco) PE=2 SV=1	R	General function prediction only	PREDICTED: retrovirus-related Pol polyprotein from transposon TNT 1-94 [Tarenaya hassleriana]
Populus_ussuriensis_newGene_587	--	--	--	--	--	[L]	Replication, recombination and repair	DDE superfamily endonuclease	--	L	Replication, recombination and repair	PREDICTED: putative nuclease HARBI1, partial [Populus euphratica]
Populus_ussuriensis_newGene_551	--	--	Molecular Function: transferase activity, transferring phosphorus-containing groups (GO:0016772);;	--	--	[R]	General function prediction only	--	--	R	General function prediction only	pfkB-type carbohydrate kinase family protein [Populus trichocarpa]
Populus_ussuriensis_newGene_139	--	--	--	--	--	--	--	Extensin-like region	--	--	--	PREDICTED: extensin-2-like [Populus euphratica]
Populus_ussuriensis_newGene_980	--	--	--	--	--	--	--	TIR domain;; TIR domain	TMV resistance protein N GN=N OS=Nicotiana glutinosa (Tobacco) PE=1 SV=1	S	Function unknown	hypothetical protein POPTR_0019s12760g [Populus trichocarpa]
Populus_ussuriensis_newGene_545	--	--	Molecular Function: nucleotide binding (GO:0000166);; Molecular Function: RNA binding (GO:0003723);;	K13195|6.92313e-19|pop:POPTR_0001s24300g|POPTRDRAFT_829644; RNA recognition motif-containing family protein (A)	--	--	--	--	--	R	General function prediction only	PREDICTED: polyadenylate-binding protein 3 [Populus euphratica]
Populus_ussuriensis_newGene_404	--	--	Cellular Component: nuclear pore (GO:0005643);; Biological Process: transport (GO:0006810);;	K14301|9.34245e-20|pop:POPTR_0001s16610g|hypothetical protein; K14301 nuclear pore complex protein Nup107 (A)	ko03013:RNA transport	[YU]	--	--	Nuclear pore complex protein NUP107 {ECO:0000303|PubMed:21189294} OS=Arabidopsis thaliana (Mouse-ear cress) PE=1 SV=1	UY	-	hypothetical protein POPTR_0001s16610g [Populus trichocarpa]
Populus_ussuriensis_newGene_546	--	--	Cellular Component: nucleus (GO:0005634);; Biological Process: pyrimidine ribonucleotide biosynthetic process (GO:0009220);; Molecular Function: hydrolase activity, acting on ester bonds (GO:0016788);;	--	--	[L]	Replication, recombination and repair	DDE superfamily endonuclease;; Plant transposon protein	--	L	Replication, recombination and repair	hypothetical protein POPTR_0009s10860g [Populus trichocarpa]
Populus_ussuriensis_newGene_34	--	--	Molecular Function: glutathione transferase activity (GO:0004364);; Cellular Component: plasma membrane (GO:0005886);; Biological Process: response to oxidative stress (GO:0006979);; Biological Process: response to cold (GO:0009409);; Cellular Component: chloroplast stroma (GO:0009570);; Biological Process: response to herbicide (GO:0009635);; Biological Process: cellular response to water depriv…	K00799|2.06368e-76|pop:POPTR_0001s42750g|POPTRDRAFT_707894; hypothetical protein; K00799 glutathione S-transferase [EC:2.5.1.18] (A)	ko00480:Glutathione metabolism	[O]	Posttranslational modification, protein turnover, chaperones	Glutathione S-transferase, N-terminal domain;; Glutathione S-transferase, N-terminal domain	Probable glutathione S-transferase OS=Nicotiana tabacum (Common tobacco) PE=2 SV=1	O	Posttranslational modification, protein turnover, chaperones	PREDICTED: probable glutathione S-transferase [Populus euphratica]
Populus_ussuriensis_newGene_870	[O]	Posttranslational modification, protein turnover, chaperones	Molecular Function: ubiquitin-protein transferase activity (GO:0004842);; Biological Process: protein ubiquitination (GO:0016567);;	K10591|1.03413e-65|pop:POPTR_0016s01430g|POPTRDRAFT_667133; hypothetical protein; K10591 E3 ubiquitin-protein ligase NEDD4 [EC:6.3.2.19] (A)	ko04120:Ubiquitin mediated proteolysis;ko04144:Endocytosis	[O]	Posttranslational modification, protein turnover, chaperones	HECT-domain (ubiquitin-transferase)	E3 ubiquitin-protein ligase UPL5 GN=UPL5 OS=Arabidopsis thaliana (Mouse-ear cress) PE=1 SV=1	O	Posttranslational modification, protein turnover, chaperones	PREDICTED: E3 ubiquitin-protein ligase UPL5-like isoform X3 [Populus euphratica]
Populus_ussuriensis_newGene_876	--	--	--	--	--	--	--	--	--	--	--	unknown [Populus trichocarpa]
Populus_ussuriensis_newGene_141	--	--	--	--	--	[R]	General function prediction only	PPR repeat;; PPR repeat family;; PPR repeat;; Pentatricopeptide repeat domain;; PPR repeat;; PPR repeat family;; PPR repeat family;; PPR repeat;; PPR repeat;; PPR repeat;; PPR repeat	Pentatricopeptide repeat-containing protein At1g63400 GN=At1g63400 OS=Arabidopsis thaliana (Mouse-ear cress) PE=2 SV=1	R	General function prediction only	PREDICTED: pentatricopeptide repeat-containing protein At1g63330-like [Prunus mume]
Populus_ussuriensis_newGene_1077	--	--	--	--	--	[R]	General function prediction only	--	--	R	General function prediction only	PREDICTED: uncharacterized protein LOC103707131 [Phoenix dactylifera]
Populus_ussuriensis_newGene_1118	--	--	--	--	--	--	--	PAN-like domain;; S-locus glycoprotein family	G-type lectin S-receptor-like serine/threonine-protein kinase At4g27290 (Precursor) GN=At4g27290 OS=Arabidopsis thaliana (Mouse-ear cress) PE=3 SV=4	T	Signal transduction mechanisms	PREDICTED: receptor-like serine/threonine-protein kinase SD1-8 isoform X1 [Populus euphratica]
Populus_ussuriensis_newGene_1020	--	--	Molecular Function: binding (GO:0005488);;	--	--	--	--	--	--	S	Function unknown	hypothetical protein POPTR_0005s01040g [Populus trichocarpa]
Populus_ussuriensis_newGene_302	--	--	Molecular Function: nucleic acid binding (GO:0003676);; Molecular Function: zinc ion binding (GO:0008270);; Biological Process: DNA integration (GO:0015074);; Molecular Function: transferase activity, transferring phosphorus-containing groups (GO:0016772);;	--	--	[R]	General function prediction only	Reverse transcriptase (RNA-dependent DNA polymerase)	Uncharacterized mitochondrial protein AtMg00810 GN=AtMg00810 OS=Arabidopsis thaliana (Mouse-ear cress) PE=4 SV=1	R	General function prediction only	hypothetical protein VITISV_011746 [Vitis vinifera]
Populus_ussuriensis_newGene_377	--	--	Cellular Component: cytosol (GO:0005829);;	--	--	--	--	--	--	S	Function unknown	hypothetical protein POPTR_0018s12520g, partial [Populus trichocarpa]
Populus_ussuriensis_newGene_379	--	--	Molecular Function: DNA binding (GO:0003677);; Molecular Function: peroxisome matrix targeting signal-2 binding (GO:0005053);; Cellular Component: peroxisome (GO:0005777);; Biological Process: regulation of transcription, DNA-templated (GO:0006355);; Biological Process: protein import into peroxisome matrix (GO:0016558);;	K15200|1.33349e-75|pop:POPTR_0008s20540g|POPTRDRAFT_721032; hypothetical protein; K15200 general transcription factor 3C polypeptide 2 (A)	--	[L]	Replication, recombination and repair	--	--	L	Replication, recombination and repair	PREDICTED: uncharacterized protein LOC105115164 isoform X2 [Populus euphratica]
Populus_ussuriensis_newGene_31	--	--	--	--	--	--	--	--	--	--	--	hypothetical protein POPTR_0001s42460g [Populus trichocarpa]
Populus_ussuriensis_newGene_725	--	--	--	K01578|3.36447e-24|pop:POPTR_0004s00720g|hypothetical protein; K01578 malonyl-CoA decarboxylase [EC:4.1.1.9] (A)	ko00410:beta-Alanine metabolism;ko00640:Propanoate metabolism;ko04146:Peroxisome	--	--	--	--	G	Carbohydrate transport and metabolism	PREDICTED: malonyl-CoA decarboxylase, mitochondrial-like [Populus euphratica]
Populus_ussuriensis_newGene_722	--	--	Molecular Function: phosphoenolpyruvate carboxykinase (ATP) activity (GO:0004612);; Molecular Function: ATP binding (GO:0005524);; Biological Process: gluconeogenesis (GO:0006094);; Biological Process: rRNA processing (GO:0006364);; Cellular Component: small-subunit processome (GO:0032040);;	--	--	--	--	--	--	S	Function unknown	PREDICTED: uncharacterized protein LOC105139646 isoform X1 [Populus euphratica]
Populus_ussuriensis_newGene_946	--	--	--	--	--	[R]	General function prediction only	LisH	Transcriptional corepressor LEUNIG GN=LUG OS=Arabidopsis thaliana (Mouse-ear cress) PE=1 SV=2	R	General function prediction only	BnaC07g43850D [Brassica napus]
Populus_ussuriensis_newGene_1103	--	--	--	--	--	[S]	Function unknown	--	UNC93-like protein 2 GN=At1g18010 OS=Arabidopsis thaliana (Mouse-ear cress) PE=2 SV=2	S	Function unknown	hypothetical protein CICLE_v10019944mg [Citrus clementina]
Populus_ussuriensis_newGene_879	--	--	Cellular Component: cytosol (GO:0005829);;	--	--	--	--	--	--	S	Function unknown	hypothetical protein POPTR_0018s12520g, partial [Populus trichocarpa]
Populus_ussuriensis_newGene_590	--	--	--	--	--	--	--	--	--	R	General function prediction only	hypothetical protein POPTR_0010s01800g [Populus trichocarpa]
Populus_ussuriensis_newGene_544	[R]	General function prediction only	Molecular Function: nucleotide binding (GO:0000166);; Molecular Function: protein kinase activity (GO:0004672);; Molecular Function: zinc ion binding (GO:0008270);;	--	--	--	--	von Willebrand factor type A domain;; VWA / Hh protein intein-like;; von Willebrand factor type A domain;; von Willebrand factor type A domain;; VWA domain containing CoxE-like protein;; Ring finger domain;; RING-H2 zinc finger;; Zinc finger, C3HC4 type (RING finger);; Anaphase-promoting complex subunit 11 RING-H2 finger	--	O	Posttranslational modification, protein turnover, chaperones	PREDICTED: uncharacterized protein LOC105139607 [Populus euphratica]
Populus_ussuriensis_newGene_592	--	--	Cellular Component: membrane (GO:0016020);;	--	--	--	--	--	--	S	Function unknown	PREDICTED: WAT1-related protein At3g28050-like isoform X2 [Populus euphratica]
Populus_ussuriensis_newGene_1178	--	--	--	--	--	--	--	--	--	S	Function unknown	PREDICTED: atrophin-1-like isoform X1 [Populus euphratica]
Populus_ussuriensis_newGene_987	--	--	Biological Process: lipid metabolic process (GO:0006629);; Molecular Function: hydrolase activity, acting on ester bonds (GO:0016788);;	--	--	--	--	--	GDSL esterase/lipase At5g33370 (Precursor) GN=At5g33370 OS=Arabidopsis thaliana (Mouse-ear cress) PE=2 SV=1	R	General function prediction only	PREDICTED: GDSL esterase/lipase At5g33370-like [Glycine max]
Populus_ussuriensis_newGene_989	--	--	--	--	--	--	--	--	--	--	--	hypothetical protein POPTR_0019s08590g, partial [Populus trichocarpa]
Populus_ussuriensis_newGene_577	--	--	--	--	--	--	--	--	--	--	--	unknown [Populus trichocarpa x Populus deltoides]
Populus_ussuriensis_newGene_484	--	--	Biological Process: response to cold (GO:0009409);; Biological Process: xylan metabolic process (GO:0045491);;	--	--	--	--	--	Protein ESKIMO 1 GN=F27K19.170 OS=Arabidopsis thaliana (Mouse-ear cress) PE=1 SV=1	S	Function unknown	hypothetical protein POPTR_0010s19480g [Populus trichocarpa]
Populus_ussuriensis_newGene_27	--	--	--	--	--	[U]	Intracellular trafficking, secretion, and vesicular transport	--	Coatomer subunit delta-1 OS=Oryza sativa subsp. japonica (Rice) PE=2 SV=1	U	Intracellular trafficking, secretion, and vesicular transport	clathrin adaptor complexes medium subunit-related family protein [Populus trichocarpa]
Populus_ussuriensis_newGene_1198	--	--	Biological Process: response to stimulus (GO:0050896);;	--	--	--	--	--	--	T	Signal transduction mechanisms	PREDICTED: TMV resistance protein N-like isoform X3 [Populus euphratica]
Populus_ussuriensis_newGene_635	--	--	--	--	--	--	--	--	--	M	Cell wall/membrane/envelope biogenesis	hypothetical protein POPTR_0021s00660g [Populus trichocarpa]
Populus_ussuriensis_newGene_324	--	--	Cellular Component: plasma membrane (GO:0005886);; Biological Process: response to oxidative stress (GO:0006979);; Biological Process: response to cold (GO:0009409);; Cellular Component: chloroplast stroma (GO:0009570);; Biological Process: response to herbicide (GO:0009635);; Molecular Function: transferase activity (GO:0016740);; Biological Process: cellular response to water deprivation (GO:00…	--	--	[O]	Posttranslational modification, protein turnover, chaperones	--	Glutathione S-transferase U22 GN=GSTU22 OS=Arabidopsis thaliana (Mouse-ear cress) PE=1 SV=1	O	Posttranslational modification, protein turnover, chaperones	hypothetical protein POPTR_0019s150902g, partial [Populus trichocarpa]
Populus_ussuriensis_newGene_602	[R]	General function prediction only	Molecular Function: zinc ion binding (GO:0008270);;	--	--	--	--	von Willebrand factor type A domain;; von Willebrand factor type A domain;; von Willebrand factor type A domain;; VWA / Hh protein intein-like;; VWA domain containing CoxE-like protein;; Ring finger domain;; RING-H2 zinc finger;; Zinc finger, C3HC4 type (RING finger);; Anaphase-promoting complex subunit 11 RING-H2 finger	--	O	Posttranslational modification, protein turnover, chaperones	PREDICTED: uncharacterized protein LOC105137111 [Populus euphratica]
Populus_ussuriensis_newGene_641	--	--	--	--	--	--	--	--	--	S	Function unknown	PREDICTED: uncharacterized protein LOC105136833 isoform X1 [Populus euphratica]
Populus_ussuriensis_newGene_687	--	--	Molecular Function: hydrolase activity, acting on ester bonds (GO:0016788);;	--	--	[L]	Replication, recombination and repair	DDE superfamily endonuclease;; DDE superfamily endonuclease	--	L	Replication, recombination and repair	PREDICTED: uncharacterized protein LOC105135806 isoform X1 [Populus euphratica]
Populus_ussuriensis_newGene_207	--	--	--	--	--	--	--	--	--	S	Function unknown	hypothetical protein POPTR_0001s02940g [Populus trichocarpa]
Populus_ussuriensis_newGene_23	--	--	Biological Process: RNA splicing, via endonucleolytic cleavage and ligation (GO:0000394);; Cellular Component: DNA-directed RNA polymerase IV complex (GO:0000418);; Cellular Component: DNA-directed RNA polymerase V complex (GO:0000419);; Molecular Function: DNA binding (GO:0003677);; Molecular Function: DNA-directed RNA polymerase activity (GO:0003899);; Cellular Component: DNA-directed RNA polym…	--	--	[K]	Transcription	--	DNA-directed RNA polymerases II, IV and V subunit 11 GN=At3g52090 OS=Arabidopsis thaliana (Mouse-ear cress) PE=1 SV=1	K	Transcription	hypothetical protein POPTR_0001s27190g [Populus trichocarpa]
Populus_ussuriensis_newGene_481	[R]	General function prediction only	Molecular Function: zinc ion binding (GO:0008270);;	--	--	--	--	von Willebrand factor type A domain;; VWA / Hh protein intein-like;; von Willebrand factor type A domain;; von Willebrand factor type A domain;; VWA domain containing CoxE-like protein;; Ring finger domain;; Zinc finger, C3HC4 type (RING finger);; Anaphase-promoting complex subunit 11 RING-H2 finger	--	O	Posttranslational modification, protein turnover, chaperones	PREDICTED: uncharacterized protein LOC105130760 isoform X2 [Populus euphratica]
Populus_ussuriensis_newGene_953	--	--	Molecular Function: ATP transmembrane transporter activity (GO:0005347);; Cellular Component: mitochondrial inner membrane (GO:0005743);; Biological Process: mitochondrial transport (GO:0006839);; Biological Process: ATP transport (GO:0015867);; Cellular Component: integral component of membrane (GO:0016021);; Biological Process: anther development (GO:0048653);; Biological Process: transmembrane…	K05863|1.39397e-64|pop:POPTR_0006s24360g|POPTRDRAFT_561644; hypothetical protein; K05863 solute carrier family 25 (mitochondrial adenine nucleotide translocator), member 4/5/6/31 (A)	--	[C]	Energy production and conversion	Mitochondrial carrier protein	Probable ADP,ATP carrier protein At5g56450 GN=At5g56450 OS=Arabidopsis thaliana (Mouse-ear cress) PE=2 SV=1	C	Energy production and conversion	hypothetical protein POPTR_0006s24360g [Populus trichocarpa]
Populus_ussuriensis_newGene_684	--	--	Molecular Function: catalytic activity (GO:0003824);; Molecular Function: binding (GO:0005488);; Biological Process: metabolic process (GO:0008152);;	--	--	[R]	General function prediction only	gag-polypeptide of LTR copia-type;; Integrase core domain;; Reverse transcriptase (RNA-dependent DNA polymerase);; GAG-pre-integrase domain	Endonuclease OS=Nicotiana tabacum (Common tobacco) PE=2 SV=1	S	Function unknown	hypothetical protein VITISV_001396 [Vitis vinifera]
Populus_ussuriensis_newGene_688	--	--	--	--	--	--	--	--	--	--	--	hypothetical protein POPTR_0012s12140g [Populus trichocarpa]
Populus_ussuriensis_newGene_24	--	--	--	--	--	--	--	--	--	R	General function prediction only	hypothetical protein CISIN_1g002645mg [Citrus sinensis]
Populus_ussuriensis_newGene_1102	--	--	--	--	--	[S]	Function unknown	--	UNC93-like protein 2 GN=At1g18010 OS=Arabidopsis thaliana (Mouse-ear cress) PE=2 SV=2	S	Function unknown	hypothetical protein CICLE_v10019944mg [Citrus clementina]
Populus_ussuriensis_newGene_205	--	--	--	--	--	--	--	--	Mediator of RNA polymerase II transcription subunit 15a GN=F7H2.12 OS=Arabidopsis thaliana (Mouse-ear cress) PE=1 SV=1	S	Function unknown	hypothetical protein POPTR_0027s00360g [Populus trichocarpa]
Populus_ussuriensis_newGene_594	--	--	--	--	--	--	--	--	--	V	Defense mechanisms	dihydroflavonol 4-reductase family protein [Populus trichocarpa]
Populus_ussuriensis_newGene_381	--	--	Molecular Function: RNA binding (GO:0003723);; Molecular Function: RNA-directed DNA polymerase activity (GO:0003964);; Biological Process: RNA-dependent DNA replication (GO:0006278);; Biological Process: mRNA processing (GO:0006397);;	--	--	[R]	General function prediction only	Type II intron maturase;; Reverse transcriptase (RNA-dependent DNA polymerase)	--	R	General function prediction only	PREDICTED: uncharacterized protein LOC105127630 [Populus euphratica]
Populus_ussuriensis_newGene_398	--	--	Molecular Function: RNA binding (GO:0003723);; Molecular Function: ATP binding (GO:0005524);; Cellular Component: nucleus (GO:0005634);; Molecular Function: ATP-dependent helicase activity (GO:0008026);;	K14808|3.19794e-17|pop:POPTR_0005s20820g|POPTRDRAFT_204718; hypothetical protein; K14808 ATP-dependent RNA helicase DDX54/DBP10 [EC:3.6.4.13] (A)	--	[A]	RNA processing and modification	--	Putative DEAD-box ATP-dependent RNA helicase 29 GN=RH29 OS=Arabidopsis thaliana (Mouse-ear cress) PE=3 SV=1	A	RNA processing and modification	PREDICTED: putative DEAD-box ATP-dependent RNA helicase 29 isoform X2 [Populus euphratica]
Populus_ussuriensis_newGene_911	[O]	Posttranslational modification, protein turnover, chaperones	Molecular Function: nucleotide binding (GO:0000166);; Biological Process: microtubule cytoskeleton organization (GO:0000226);; Molecular Function: nucleoside-triphosphatase activity (GO:0017111);;	K07767|1.95294e-61|pop:POPTR_0017s04530g|hypothetical protein; K07767 katanin p60 ATPase-containing subunit A1 [EC:3.6.4.3] (A)	--	[O]	Posttranslational modification, protein turnover, chaperones	--	Katanin p60 ATPase-containing subunit A1 {ECO:0000255|HAMAP-Rule:MF_03023} GN=At1g80350 OS=Arabidopsis thaliana (Mouse-ear cress) PE=1 SV=1	O	Posttranslational modification, protein turnover, chaperones	hypothetical protein POPTR_0017s04530g [Populus trichocarpa]
Populus_ussuriensis_newGene_457	--	--	--	--	--	--	--	--	--	R	General function prediction only	SAP domain-containing family protein [Populus trichocarpa]
Populus_ussuriensis_newGene_1209	--	--	--	--	--	--	--	--	--	R	General function prediction only	hypothetical protein POPTR_0011s10530g [Populus trichocarpa]
Populus_ussuriensis_newGene_547	--	--	Cellular Component: plasma membrane (GO:0005886);; Biological Process: fatty acid beta-oxidation (GO:0006635);; Biological Process: autophagy (GO:0006914);; Molecular Function: zinc ion binding (GO:0008270);; Biological Process: megagametogenesis (GO:0009561);; Biological Process: systemic acquired resistance (GO:0009627);; Biological Process: salicylic acid biosynthetic process (GO:0009697);; Bi…	--	--	[O]	Posttranslational modification, protein turnover, chaperones	--	E3 ubiquitin-protein ligase RHF2A GN=RHF2A OS=Arabidopsis thaliana (Mouse-ear cress) PE=2 SV=1	O	Posttranslational modification, protein turnover, chaperones	hypothetical protein JCGZ_23898 [Jatropha curcas]
Populus_ussuriensis_newGene_775	--	--	Biological Process: defense response (GO:0006952);; Biological Process: signal transduction (GO:0007165);; Molecular Function: ADP binding (GO:0043531);;	--	--	--	--	TIR domain	--	S	Function unknown	hypothetical protein POPTR_2153s00200g [Populus trichocarpa]
Populus_ussuriensis_newGene_397	--	--	--	K05605|1.49621e-08|vvi:100257773|3-hydroxyisobutyryl-CoA hydrolase-like protein 2, mitochondrial; K05605 3-hydroxyisobutyryl-CoA hydrolase [EC:3.1.2.4] (A)	ko00280:Valine, leucine and isoleucine degradation;ko00410:beta-Alanine metabolism;ko00640:Propanoate metabolism;ko01200:Carbon metabolism	--	--	--	--	I	Lipid transport and metabolism	hypothetical protein VITISV_036490 [Vitis vinifera]
Populus_ussuriensis_newGene_1147	--	--	--	--	--	[S]	Function unknown	Domain of unknown function (DUF2431)	Uncharacterized protein At4g26485 GN=At4g26485 OS=Arabidopsis thaliana (Mouse-ear cress) PE=4 SV=1	S	Function unknown	hypothetical protein POPTR_0011s16840g [Populus trichocarpa]
Populus_ussuriensis_newGene_406	--	--	Biological Process: double-strand break repair via homologous recombination (GO:0000724);; Biological Process: cytokinesis by cell plate formation (GO:0000911);; Molecular Function: nucleic acid binding (GO:0003676);; Biological Process: DNA replication initiation (GO:0006270);; Biological Process: regulation of DNA replication (GO:0006275);; Biological Process: DNA methylation (GO:0006306);; Bio…	K10739|2.11149e-17|pop:POPTR_0006s29060g|replication family protein; K10739 replication factor A2 (A)	ko03030:DNA replication;ko03420:Nucleotide excision repair;ko03430:Mismatch repair;ko03440:Homologous recombination	[L]	Replication, recombination and repair	--	Replication protein A 32 kDa subunit A GN=T28I24.22 OS=Arabidopsis thaliana (Mouse-ear cress) PE=1 SV=2	L	Replication, recombination and repair	PREDICTED: replication protein A 32 kDa subunit A-like isoform X1 [Populus euphratica]
Populus_ussuriensis_newGene_147	--	--	--	--	--	--	--	--	--	--	--	hypothetical protein POPTR_0002s12505g [Populus trichocarpa]
Populus_ussuriensis_newGene_480	[G]	Carbohydrate transport and metabolism	Molecular Function: transketolase activity (GO:0004802);; Biological Process: metabolic process (GO:0008152);; Molecular Function: formaldehyde transketolase activity (GO:0047896);;	K00615|2.52493e-111|pop:POPTR_0010s23150g|POPTRDRAFT_805600; hypothetical protein; K00615 transketolase [EC:2.2.1.1] (A)	ko00030:Pentose phosphate pathway;ko00710:Carbon fixation in photosynthetic organisms;ko01200:Carbon metabolism;ko01230:Biosynthesis of amino acids	[G]	Carbohydrate transport and metabolism	Transketolase, pyrimidine binding domain	Transketolase, chloroplastic (Fragment) GN=TKT3 OS=Craterostigma plantagineum (Blue gem) PE=1 SV=1	G	Carbohydrate transport and metabolism	PREDICTED: transketolase, chloroplastic-like [Populus euphratica]
Populus_ussuriensis_newGene_984	--	--	Biological Process: maltose metabolic process (GO:0000023);; Cellular Component: nucleus (GO:0005634);; Biological Process: pentose-phosphate shunt (GO:0006098);; Cellular Component: chloroplast thylakoid (GO:0009534);; Biological Process: carotenoid biosynthetic process (GO:0016117);; Biological Process: starch biosynthetic process (GO:0019252);; Biological Process: isopentenyl diphosphate biosy…	--	--	--	--	--	--	R	General function prediction only	PREDICTED: uncharacterized protein LOC105134600 isoform X2 [Populus euphratica]
Populus_ussuriensis_newGene_129	--	--	--	--	--	[L]	Replication, recombination and repair	DDE superfamily endonuclease;; Plant transposon protein	--	L	Replication, recombination and repair	hypothetical protein POPTR_0002s05040g [Populus trichocarpa]
Populus_ussuriensis_newGene_268	--	--	Molecular Function: nucleic acid binding (GO:0003676);; Molecular Function: protein dimerization activity (GO:0046983);;	--	--	--	--	Protein of unknown function (DUF 659);; hAT family C-terminal dimerisation region	--	S	Function unknown	PREDICTED: uncharacterized protein LOC105111899 [Populus euphratica]
Populus_ussuriensis_newGene_330	--	--	Biological Process: positive regulation of cell proliferation (GO:0008284);;	--	--	[R]	General function prediction only	--	--	R	General function prediction only	hypothetical protein POPTR_0010s09200g [Populus trichocarpa]
Populus_ussuriensis_newGene_405	--	--	Biological Process: metabolic process (GO:0008152);; Biological Process: cellular process (GO:0009987);;	K05605|4.7997e-16|pop:POPTR_0018s02570g|POPTRDRAFT_261344; hypothetical protein; K05605 3-hydroxyisobutyryl-CoA hydrolase [EC:3.1.2.4] (A)	ko00280:Valine, leucine and isoleucine degradation;ko00410:beta-Alanine metabolism;ko00640:Propanoate metabolism;ko01200:Carbon metabolism	--	--	--	3-hydroxyisobutyryl-CoA hydrolase-like protein 2, mitochondrial (Precursor) GN=At4g31810 OS=Arabidopsis thaliana (Mouse-ear cress) PE=2 SV=1	I	Lipid transport and metabolism	PREDICTED: 3-hydroxyisobutyryl-CoA hydrolase-like protein 2, mitochondrial [Populus euphratica]
Populus_ussuriensis_newGene_981	--	--	--	--	--	--	--	NB-ARC domain	Putative disease resistance protein At4g11170 GN=At4g11170 OS=Arabidopsis thaliana (Mouse-ear cress) PE=2 SV=1	S	Function unknown	hypothetical protein POPTR_0019s12760g [Populus trichocarpa]
Populus_ussuriensis_newGene_315	--	--	Molecular Function: transporter activity (GO:0005215);; Cellular Component: plasma membrane (GO:0005886);; Biological Process: transport (GO:0006810);; Cellular Component: integral component of membrane (GO:0016021);; Cellular Component: intracellular membrane-bounded organelle (GO:0043231);;	K09872|1.57665e-19|pop:POPTR_0009s13890g|POPTRDRAFT_821084; hypothetical protein; K09872 aquaporin PIP (A)	--	[G]	Carbohydrate transport and metabolism	--	Aquaporin PIP2-7, N-terminally processed GN=M4E13.150 OS=Arabidopsis thaliana (Mouse-ear cress) PE=1 SV=2	P	Inorganic ion transport and metabolism	aquaporin PIP2;1 [Quercus petraea]
Populus_ussuriensis_newGene_952	--	--	Cellular Component: plasma membrane (GO:0005886);; Cellular Component: chloroplast (GO:0009507);;	--	--	[L]	Replication, recombination and repair	DDE superfamily endonuclease;; Plant transposon protein	--	L	Replication, recombination and repair	hypothetical protein POPTR_0018s04560g [Populus trichocarpa]
Populus_ussuriensis_newGene_988	--	--	--	--	--	[R]	General function prediction only	--	Pentatricopeptide repeat-containing protein At5g18390, mitochondrial (Precursor) GN=At5g18390 OS=Arabidopsis thaliana (Mouse-ear cress) PE=2 SV=2	R	General function prediction only	hypothetical protein POPTR_0019s04240g [Populus trichocarpa]
Populus_ussuriensis_newGene_149	--	--	--	--	--	--	--	--	--	R	General function prediction only	hypothetical protein POPTR_0003s21595g [Populus trichocarpa]
Populus_ussuriensis_newGene_206	[L]	Replication, recombination and repair	Molecular Function: RNA binding (GO:0003723);; Molecular Function: RNA-directed DNA polymerase activity (GO:0003964);; Cellular Component: mitochondrion (GO:0005739);; Biological Process: RNA-dependent DNA replication (GO:0006278);; Biological Process: mRNA processing (GO:0006397);; Biological Process: RNA splicing (GO:0008380);;	--	--	[R]	General function prediction only	Reverse transcriptase (RNA-dependent DNA polymerase);; Type II intron maturase	Uncharacterized mitochondrial protein ymf11 GN=YMF11 OS=Marchantia polymorpha (Liverwort) PE=3 SV=1	R	General function prediction only	RNA binding protein, putative [Ricinus communis]
Populus_ussuriensis_newGene_401	--	--	Molecular Function: nucleic acid binding (GO:0003676);; Molecular Function: iron ion binding (GO:0005506);; Molecular Function: zinc ion binding (GO:0008270);; Molecular Function: electron carrier activity (GO:0009055);; Biological Process: DNA integration (GO:0015074);; Molecular Function: oxidoreductase activity, acting on paired donors, with incorporation or reduction of molecular oxygen (GO:0…	--	--	[R]	General function prediction only	Integrase core domain	Endonuclease OS=Nicotiana tabacum (Common tobacco) PE=2 SV=1	R	General function prediction only	hypothetical protein VITISV_043230 [Vitis vinifera]
Populus_ussuriensis_newGene_260	--	--	--	--	--	--	--	--	--	S	Function unknown	hypothetical protein POPTR_0004s14800g [Populus trichocarpa]
Populus_ussuriensis_newGene_328	--	--	--	--	--	--	--	--	--	--	--	hypothetical protein POPTR_0005s24710g [Populus trichocarpa]
Populus_ussuriensis_newGene_680	--	--	Molecular Function: nucleic acid binding (GO:0003676);; Molecular Function: beta-galactosidase activity (GO:0004565);; Biological Process: carbohydrate metabolic process (GO:0005975);; Molecular Function: O-methyltransferase activity (GO:0008171);; Biological Process: DNA integration (GO:0015074);; Molecular Function: carbohydrate binding (GO:0030246);;	--	--	[R]	General function prediction only	--	Endonuclease OS=Nicotiana tabacum (Common tobacco) PE=2 SV=1	R	General function prediction only	PREDICTED: uncharacterized mitochondrial protein AtMg00810-like [Fragaria vesca subsp. vesca]
Populus_ussuriensis_newGene_1108	--	--	Biological Process: metabolic process (GO:0008152);; Molecular Function: anthocyanidin 3-O-glucosyltransferase activity (GO:0047213);;	--	--	[GC]	--	UDP-glucoronosyl and UDP-glucosyl transferase	Scopoletin glucosyltransferase GN=TOGT1 OS=Nicotiana tabacum (Common tobacco) PE=1 SV=1	CG	-	hypothetical protein POPTR_0001s31040g [Populus trichocarpa]
Populus_ussuriensis_newGene_497	--	--	--	--	--	[E]	Amino acid transport and metabolism	--	Protein NRT1/ PTR FAMILY 2.4 GN=NPF2.4 OS=Arabidopsis thaliana (Mouse-ear cress) PE=2 SV=1	P	Inorganic ion transport and metabolism	PREDICTED: protein NRT1/ PTR FAMILY 2.7-like isoform X2 [Populus euphratica]
Populus_ussuriensis_newGene_875	--	--	Molecular Function: binding (GO:0005488);; Biological Process: cellular process (GO:0009987);; Biological Process: ammonium transport (GO:0015696);; Cellular Component: membrane (GO:0016020);;	--	--	[R]	General function prediction only	Reverse transcriptase (RNA-dependent DNA polymerase)	Endonuclease OS=Nicotiana tabacum (Common tobacco) PE=2 SV=1	R	General function prediction only	PREDICTED: retrovirus-related Pol polyprotein from transposon TNT 1-94 [Malus domestica]
Populus_ussuriensis_newGene_1055	--	--	--	--	--	--	--	--	--	--	--	DNA/RNA polymerases superfamily protein [Theobroma cacao]
Populus_ussuriensis_newGene_582	--	--	--	--	--	--	--	--	--	S	Function unknown	PREDICTED: uncharacterized protein LOC105122349 isoform X2 [Populus euphratica]
Populus_ussuriensis_newGene_1081	--	--	--	--	--	--	--	--	--	--	--	hypothetical protein POPTR_0411s00210g, partial [Populus trichocarpa]
Populus_ussuriensis_newGene_603	--	--	--	--	--	--	--	--	--	--	--	PREDICTED: uncharacterized protein LOC105141112 [Populus euphratica]
Populus_ussuriensis_newGene_689	--	--	Molecular Function: deoxyribodipyrimidine photo-lyase activity (GO:0003904);; Biological Process: DNA repair (GO:0006281);;	--	--	[LT]	--	DNA photolyase	Cryptochrome-1 GN=PHR1 OS=Sinapis alba (White mustard) PE=2 SV=1	L	Replication, recombination and repair	hypothetical protein POPTR_0012s12300g, partial [Populus trichocarpa]
Populus_ussuriensis_newGene_8	--	--	Molecular Function: zinc ion binding (GO:0008270);; Molecular Function: ligase activity (GO:0016874);;	--	--	[O]	Posttranslational modification, protein turnover, chaperones	Zinc finger, C3HC4 type (RING finger);; Zinc finger, C3HC4 type (RING finger)	Putative E3 ubiquitin-protein ligase XBAT34 OS=Arabidopsis thaliana (Mouse-ear cress) PE=2 SV=1	O	Posttranslational modification, protein turnover, chaperones	hypothetical protein POPTR_0001s25890g, partial [Populus trichocarpa]
Populus_ussuriensis_newGene_583	--	--	Cellular Component: nucleus (GO:0005634);;	--	--	--	--	--	--	R	General function prediction only	PREDICTED: uncharacterized protein LOC105121790 isoform X2 [Populus euphratica]
Populus_ussuriensis_newGene_950	--	--	Cellular Component: chloroplast envelope (GO:0009941);; Molecular Function: chlorophyllide a oxygenase [overall] activity (GO:0010277);; Biological Process: protein targeting to chloroplast (GO:0045036);; Molecular Function: metal ion binding (GO:0046872);; Molecular Function: 2 iron, 2 sulfur cluster binding (GO:0051537);; Biological Process: oxidation-reduction process (GO:0055114);;	--	--	--	--	--	Protein TIC 55, chloroplastic (Precursor) GN=TIC55 OS=Pisum sativum (Garden pea) PE=1 SV=1	S	Function unknown	hypothetical protein POPTR_0006s28310g [Populus trichocarpa]
Populus_ussuriensis_newGene_311	--	--	Molecular Function: transferase activity (GO:0016740);; Molecular Function: ion binding (GO:0043167);; Biological Process: primary metabolic process (GO:0044238);; Biological Process: cellular macromolecule metabolic process (GO:0044260);; Molecular Function: organic cyclic compound binding (GO:0097159);; Molecular Function: heterocyclic compound binding (GO:1901363);;	--	--	[R]	General function prediction only	Reverse transcriptase (RNA-dependent DNA polymerase)	Endonuclease OS=Nicotiana tabacum (Common tobacco) PE=2 SV=1	R	General function prediction only	hypothetical protein VITISV_031057 [Vitis vinifera]
Populus_ussuriensis_newGene_552	--	--	Molecular Function: metal ion binding (GO:0046872);;	--	--	[R]	General function prediction only	gag-polypeptide of LTR copia-type;; gag-polypeptide of LTR copia-type;; Domain of unknown function (DUF4219);; gag-polypeptide of LTR copia-type;; Zinc knuckle;; Integrase core domain	Endonuclease OS=Nicotiana tabacum (Common tobacco) PE=2 SV=1	R	General function prediction only	putative protein [Arabidopsis thaliana]
Populus_ussuriensis_newGene_553	--	--	--	--	--	--	--	--	--	S	Function unknown	hypothetical protein POPTR_1687s00200g [Populus trichocarpa]
Populus_ussuriensis_newGene_730	--	--	Biological Process: protein targeting to mitochondrion (GO:0006626);;	--	--	[S]	Function unknown	Domain of unknown function (DUF383);; Domain of unknown function (DUF384)	--	S	Function unknown	unknown [Populus trichocarpa x Populus deltoides]
Populus_ussuriensis_newGene_1072	--	--	--	--	--	--	--	--	--	Q	Secondary metabolites biosynthesis, transport and catabolism	hypothetical protein POPTR_0009s14770g, partial [Populus trichocarpa]
Populus_ussuriensis_newGene_309	--	--	--	--	--	--	--	Domain of unknown function (DUF4283);; RNA recognition motif. (a.k.a. RRM, RBD, or RNP domain)	--	R	General function prediction only	hypothetical protein POPTR_0007s00750g [Populus trichocarpa]
Populus_ussuriensis_newGene_779	--	--	--	--	--	--	--	--	--	S	Function unknown	unknown [Populus trichocarpa]
Populus_ussuriensis_newGene_917	--	--	--	--	--	[L]	Replication, recombination and repair	BED zinc finger	Zinc finger BED domain-containing protein RICESLEEPER 3 GN=OSJNBb0035N21.10 OS=Oryza sativa subsp. japonica (Rice) PE=2 SV=1	L	Replication, recombination and repair	hypothetical protein POPTR_0048s002001g, partial [Populus trichocarpa]
Populus_ussuriensis_newGene_580	--	--	Molecular Function: catalytic activity (GO:0003824);;	K15639|2.43224e-83|pop:POPTR_0010s14940g|POPTRDRAFT_769779; hypothetical protein; K15639 PHYB activation tagged suppressor 1 [EC:1.14.-.-] (A)	ko00905:Brassinosteroid biosynthesis	[QI]	--	--	Cytochrome P450 CYP749A22 OS=Panax ginseng (Korean ginseng) PE=2 SV=1	Q	Secondary metabolites biosynthesis, transport and catabolism	hypothetical protein POPTR_0010s14940g [Populus trichocarpa]
Populus_ussuriensis_newGene_986	--	--	--	--	--	[J]	Translation, ribosomal structure and biogenesis	Domain of unknown function (DUF3554)	--	J	Translation, ribosomal structure and biogenesis	hypothetical protein POPTR_0019s04090g [Populus trichocarpa]
Populus_ussuriensis_newGene_215	--	--	Molecular Function: structural constituent of ribosome (GO:0003735);; Biological Process: translation (GO:0006412);; Cellular Component: large ribosomal subunit (GO:0015934);;	K02874|3.39235e-18|csv:101228516|50S ribosomal protein L14-like; K02874 large subunit ribosomal protein L14 (A)	ko03010:Ribosome	[J]	Translation, ribosomal structure and biogenesis	Ribosomal protein L14p/L23e	50S ribosomal protein HLP, mitochondrial (Precursor) GN=HLP OS=Arabidopsis thaliana (Mouse-ear cress) PE=2 SV=1	J	Translation, ribosomal structure and biogenesis	PREDICTED: 50S ribosomal protein HLP, mitochondrial isoform X1 [Tarenaya hassleriana]
Populus_ussuriensis_newGene_838	--	--	--	--	--	--	--	--	--	--	--	PREDICTED: uncharacterized protein LOC105140874 isoform X1 [Populus euphratica]
Populus_ussuriensis_newGene_1079	--	--	--	--	--	--	--	--	--	--	--	PREDICTED: uncharacterized protein LOC104882141 [Vitis vinifera]
Populus_ussuriensis_newGene_308	--	--	Cellular Component: plasma membrane (GO:0005886);; Biological Process: response to oxidative stress (GO:0006979);; Biological Process: response to cold (GO:0009409);; Cellular Component: chloroplast stroma (GO:0009570);; Biological Process: response to herbicide (GO:0009635);; Molecular Function: transferase activity (GO:0016740);; Biological Process: cellular response to water deprivation (GO:00…	--	--	[O]	Posttranslational modification, protein turnover, chaperones	--	Glutathione S-transferase U22 GN=GSTU22 OS=Arabidopsis thaliana (Mouse-ear cress) PE=1 SV=1	O	Posttranslational modification, protein turnover, chaperones	hypothetical protein POPTR_0019s150902g, partial [Populus trichocarpa]
Populus_ussuriensis_newGene_135	--	--	Cellular Component: integral component of membrane (GO:0016021);; Biological Process: transmembrane transport (GO:0055085);;	--	--	[G]	Carbohydrate transport and metabolism	--	Probable anion transporter 2, chloroplastic (Precursor) OS=Arabidopsis thaliana (Mouse-ear cress) PE=2 SV=1	G	Carbohydrate transport and metabolism	hypothetical protein POPTR_0002s16200g [Populus trichocarpa]
Populus_ussuriensis_newGene_835	--	--	--	--	--	--	--	--	--	--	--	hypothetical protein POPTR_0002s02160g [Populus trichocarpa]
Populus_ussuriensis_newGene_1133	--	--	--	--	--	[R]	General function prediction only	GAG-pre-integrase domain;; Integrase core domain	Endonuclease OS=Nicotiana tabacum (Common tobacco) PE=2 SV=1	R	General function prediction only	hypothetical protein VITISV_025518 [Vitis vinifera]
Populus_ussuriensis_newGene_873	--	--	--	--	--	--	--	--	--	--	--	PREDICTED: uncharacterized protein LOC105136459 [Populus euphratica]
Populus_ussuriensis_newGene_486	[R]	General function prediction only	Cellular Component: plastid (GO:0009536);; Molecular Function: hydrolase activity (GO:0016787);;	--	--	--	--	--	--	R	General function prediction only	Metallo-beta-lactamase family protein isoform 2 [Theobroma cacao]
Populus_ussuriensis_newGene_723	--	--	Molecular Function: microtubule motor activity (GO:0003777);; Molecular Function: ATP binding (GO:0005524);; Cellular Component: kinesin complex (GO:0005871);; Cellular Component: microtubule (GO:0005874);; Biological Process: microtubule-based movement (GO:0007018);; Molecular Function: microtubule binding (GO:0008017);;	K10398|8.49602e-40|pop:POPTR_0009s03110g|POPTRDRAFT_821577; hypothetical protein; K10398 kinesin family member 11 (A)	--	[Z]	Cytoskeleton	--	Probable 125 kDa kinesin-related protein GN=At2g36200 OS=Arabidopsis thaliana (Mouse-ear cress) PE=2 SV=2	Z	Cytoskeleton	hypothetical protein POPTR_0009s03110g [Populus trichocarpa]
Populus_ussuriensis_newGene_1126	[RTKL]	--	Molecular Function: protein serine/threonine kinase activity (GO:0004674);; Molecular Function: calcium ion binding (GO:0005509);; Molecular Function: ATP binding (GO:0005524);; Cellular Component: plasma membrane (GO:0005886);; Biological Process: protein phosphorylation (GO:0006468);; Cellular Component: plant-type cell wall (GO:0009505);; Biological Process: response to fungus (GO:0009620);; C…	--	--	--	--	Protein kinase domain;; Protein tyrosine kinase;; Calcium-binding EGF domain	Wall-associated receptor kinase-like 22 (Precursor) GN=F20B17_27 OS=Arabidopsis thaliana (Mouse-ear cress) PE=2 SV=1	T	Signal transduction mechanisms	hypothetical protein POPTR_1809s00200g [Populus trichocarpa]
Populus_ussuriensis_newGene_1012	[L]	Replication, recombination and repair	Molecular Function: RNA binding (GO:0003723);; Molecular Function: RNA-directed DNA polymerase activity (GO:0003964);; Biological Process: RNA-dependent DNA replication (GO:0006278);; Molecular Function: zinc ion binding (GO:0008270);; Biological Process: DNA integration (GO:0015074);;	--	--	[R]	General function prediction only	Reverse transcriptase (RNA-dependent DNA polymerase)	RNA-directed DNA polymerase homolog OS=Oenothera berteroana (Bertero&apos;s evening primrose) PE=4 SV=1	R	General function prediction only	Uncharacterized protein TCM_002794 [Theobroma cacao]
Populus_ussuriensis_newGene_143	--	--	Molecular Function: nucleic acid binding (GO:0003676);; Molecular Function: beta-galactosidase activity (GO:0004565);; Biological Process: carbohydrate metabolic process (GO:0005975);; Biological Process: DNA integration (GO:0015074);; Molecular Function: carbohydrate binding (GO:0030246);;	--	--	[R]	General function prediction only	Reverse transcriptase (RNA-dependent DNA polymerase)	Endonuclease OS=Nicotiana tabacum (Common tobacco) PE=2 SV=1	R	General function prediction only	hypothetical protein VITISV_001550 [Vitis vinifera]
Populus_ussuriensis_newGene_1144	--	--	Cellular Component: plasma membrane (GO:0005886);;	--	--	[R]	General function prediction only	Domain of unknown function DUF221	Protein OSCA1 {ECO:0000303|PubMed:25162526} OS=Arabidopsis thaliana (Mouse-ear cress) PE=1 SV=1	S	Function unknown	PREDICTED: calcium permeable stress-gated cation channel 1-like isoform X2 [Populus euphratica]
Populus_ussuriensis_newGene_259	--	--	Molecular Function: DNA binding (GO:0003677);; Molecular Function: peroxidase activity (GO:0004601);; Biological Process: DNA recombination (GO:0006310);; Molecular Function: zinc ion binding (GO:0008270);; Biological Process: DNA integration (GO:0015074);; Biological Process: ammonium transport (GO:0015696);; Cellular Component: membrane (GO:0016020);;	K16570|5.96818e-122|mdm:103449689|uncharacterized LOC103449689; K16570 gamma-tubulin complex component 3 (A)	--	[R]	General function prediction only	Reverse transcriptase (RNA-dependent DNA polymerase);; Integrase core domain	Endonuclease OS=Nicotiana tabacum (Common tobacco) PE=2 SV=1	R	General function prediction only	retrotransposon protein, putative, unclassified [Oryza sativa Japonica Group]
Populus_ussuriensis_newGene_638	--	--	--	--	--	--	--	--	--	T	Signal transduction mechanisms	hypothetical protein POPTR_0011s07810g [Populus trichocarpa]
Populus_ussuriensis_newGene_488	--	--	Molecular Function: double-stranded RNA binding (GO:0003725);; Molecular Function: ATP binding (GO:0005524);; Cellular Component: intracellular (GO:0005622);; Molecular Function: ATP-dependent helicase activity (GO:0008026);;	K14442|1.13434e-23|pop:POPTR_0010s12780g|POPTRDRAFT_822106; hypothetical protein; K14442 ATP-dependent RNA helicase DHX36 [EC:3.6.4.13] (A)	ko03018:RNA degradation	[A]	RNA processing and modification	Helicase associated domain (HA2)	--	A	RNA processing and modification	hypothetical protein POPTR_0010s12780g [Populus trichocarpa]
Populus_ussuriensis_newGene_402	--	--	Cellular Component: plasma membrane (GO:0005886);; Cellular Component: chloroplast (GO:0009507);;	--	--	[L]	Replication, recombination and repair	DDE superfamily endonuclease;; Plant transposon protein	--	L	Replication, recombination and repair	hypothetical protein POPTR_0006s24160g [Populus trichocarpa]
Populus_ussuriensis_newGene_571	--	--	Biological Process: glucose catabolic process (GO:0006007);;	--	--	--	--	--	--	L	Replication, recombination and repair	hypothetical protein POPTR_0004s12760g [Populus trichocarpa]
Populus_ussuriensis_newGene_509	--	--	--	--	--	--	--	--	--	--	--	hypothetical protein POPTR_0008s19810g [Populus trichocarpa]
Populus_ussuriensis_newGene_776	--	--	--	--	--	--	--	--	--	--	--	hypothetical protein POPTR_0014s08260g [Populus trichocarpa]
Populus_ussuriensis_newGene_512	--	--	Molecular Function: RNA polymerase II transcription cofactor activity (GO:0001104);; Biological Process: regulation of transcription from RNA polymerase II promoter (GO:0006357);; Cellular Component: mediator complex (GO:0016592);;	K15151|4.80838e-25|pop:POPTR_0003s14690g|POPTRDRAFT_554563; RNA polymerase II mediator complex family protein; K15151 mediator of RNA polymerase II transcription subunit 10 (A)	--	[K]	Transcription	--	Mediator of RNA polymerase II transcription subunit 10b GN=T24P13.4 OS=Arabidopsis thaliana (Mouse-ear cress) PE=1 SV=1	K	Transcription	RNA polymerase II mediator complex family protein [Populus trichocarpa]
Populus_ussuriensis_newGene_570	--	--	Molecular Function: phosphoprotein phosphatase activity (GO:0004721);; Molecular Function: iron ion binding (GO:0005506);; Molecular Function: manganese ion binding (GO:0030145);;	--	--	[R]	General function prediction only	--	Serine/threonine-protein phosphatase BSL2 GN=BSL2 OS=Arabidopsis thaliana (Mouse-ear cress) PE=1 SV=2	T	Signal transduction mechanisms	hypothetical protein POPTR_0001s22320g [Populus trichocarpa]
Populus_ussuriensis_newGene_385	--	--	--	--	--	[R]	General function prediction only	--	Pentatricopeptide repeat-containing protein At3g09060 GN=At3g09060 OS=Arabidopsis thaliana (Mouse-ear cress) PE=2 SV=1	R	General function prediction only	pentatricopeptide repeat-containing protein, putative [Ricinus communis]
