# Supplementary material for: Physiological and Transcriptome Analysis on Diploid and Polyploid Populus ussuriensis Kom. under Salt Stress
Source: Int J Mol Sci. 2022 Jul 7;23(14):7529. doi: 10.3390/ijms23147529 (PMC9319462; doi:10.3390/ijms23147529)
Supplement: Supplementary file 1 [file ijms-23-07529-s001.zip › Table S3.xlsx]

## Sheet: Table S3-1
Table S3-1 The DEGs between T01, T02, T03 vs T10, T11, T12.
Gene ID	FDR	log2FC	COG_class	COG_class_annotation	KEGG_annotation	KEGG_pathway_annotation	KOG_class	KOG_class_annotation	Pfam_annotation	Swiss_Prot_annotation	eggNOG_class	eggNOG_class_annotation	NR_annotation	GO_annotation	Regulated
Populus_ussuriensis_newGene_18	0.0189406	-1.12504	[R]	General function prediction only	--	--	--	--	VWA / Hh protein intein-like;; von Willebrand factor type A domain;; von Willebrand factor type A domain;; von Willebrand factor type A domain;; Ring finger domain;; VWA domain containing CoxE-like protein;; Zinc finger, C3HC4 type (RING finger)	--	O	Posttranslational modification, protein turnover, chaperones	PREDICTED: uncharacterized protein LOC105116116 isoform X1 [Populus euphratica]	--	down
Populus_ussuriensis_newGene_19	0.00199789	-2.14539	--	--	--	--	--	--	--	--	--	--	--	--	down
Populus_ussuriensis_newGene_213	0.0151025	2.00582	--	--	--	--	--	--	--	--	--	--	--	--	up
Populus_ussuriensis_newGene_402	2.17345e-05	2.45574	--	--	--	--	[L]	Replication, recombination and repair	DDE superfamily endonuclease;; Plant transposon protein	--	L	Replication, recombination and repair	hypothetical protein POPTR_0006s24160g [Populus trichocarpa]	Cellular Component: plasma membrane (GO:0005886);; Cellular Component: chloroplast (GO:0009507);;	up
Populus_ussuriensis_newGene_455	7.62139e-05	-3.31084	--	--	--	--	--	--	--	--	--	--	--	--	down
Populus_ussuriensis_newGene_488	0.00317942	-1.6631	--	--	K14442|1.13434e-23|pop:POPTR_0010s12780g|POPTRDRAFT_822106; hypothetical protein; K14442 ATP-dependent RNA helicase DHX36 [EC:3.6.4.13] (A)	RNA degradation (ko03018)	[A]	RNA processing and modification	Helicase associated domain (HA2)	--	A	RNA processing and modification	hypothetical protein POPTR_0010s12780g [Populus trichocarpa]	Molecular Function: double-stranded RNA binding (GO:0003725);; Molecular Function: ATP binding (GO:0005524);; Cellular Component: intracellular (GO:0005622);; Molecular Function: ATP-dependent helicase activity (GO:0008026);;	down
Populus_ussuriensis_newGene_576	0.00354724	-2.35143	--	--	--	--	--	--	--	--	--	--	--	--	down
Populus_ussuriensis_newGene_577	0.000135039	-1.33221	--	--	--	--	--	--	--	--	--	--	unknown [Populus trichocarpa x Populus deltoides]	--	down
Populus_ussuriensis_newGene_593	2.19551e-07	-5.03539	--	--	--	--	--	--	--	--	--	--	--	--	down
Populus_ussuriensis_newGene_979	5.74317e-11	2.87292	--	--	--	--	--	--	--	--	--	--	hypothetical protein POPTR_0019s09970g [Populus trichocarpa]	--	up
Potri.001G001100.v3.0	1.07109e-08	-3.37009	--	--	--	--	--	--	Pollen allergen;; Rare lipoprotein A (RlpA)-like double-psi beta-barrel	Expansin-A1 (Precursor) GN=F10D13_18 OS=Arabidopsis thaliana (Mouse-ear cress) PE=2 SV=1	R	General function prediction only	expansin S1 precursor family protein [Populus trichocarpa]	Molecular Function: structural constituent of cell wall (GO:0005199);; Cellular Component: extracellular region (GO:0005576);; Cellular Component: cytosol (GO:0005829);; Biological Process: syncytium formation (GO:0006949);; Cellular Component: plant-type cell wall (GO:0009505);; Cellular Component: plasmodesma (GO:0009506);; Cellular Component: chloroplast (GO:0009507);; Biological Process: plan…	down
Potri.001G003800.v3.0	0.00147621	-1.20749	--	--	--	--	--	--	Domain of unknown function (DUF239);; Domain of unknown function (DUF4409)	--	R	General function prediction only	hypothetical protein POPTR_0001s04100g [Populus trichocarpa]	--	down
Potri.001G004700.v3.0	0.024862	2.54309	--	--	K09286|2.13189e-161|pop:POPTR_0001s04190g|POPTRDRAFT_750440; hypothetical protein; K09286 EREBP-like factor (A)	--	--	--	AP2 domain	Ethylene-responsive transcription factor RAP2-11 GN=T29J13.210 OS=Arabidopsis thaliana (Mouse-ear cress) PE=2 SV=1	K	Transcription	hypothetical protein POPTR_0001s04190g [Populus trichocarpa]	Biological Process: response to reactive oxygen species (GO:0000302);; Biological Process: response to hypoxia (GO:0001666);; Biological Process: respiratory burst involved in defense response (GO:0002679);; Molecular Function: DNA binding (GO:0003677);; Molecular Function: sequence-specific DNA binding transcription factor activity (GO:0003700);; Cellular Component: nucleus (GO:0005634);; Cellul…	up
Potri.001G005300.v3.0	0.0237843	-1.09867	--	--	--	--	[R]	General function prediction only	--	--	R	General function prediction only	hypothetical protein POPTR_0001s04250g [Populus trichocarpa]	Cellular Component: plastid (GO:0009536);;	down
Potri.001G011700.v3.0	0.00674464	-1.34215	--	--	--	--	--	--	PAP_fibrillin	Probable plastid-lipid-associated protein 12, chloroplastic (Precursor) GN=At1g51110/At1g51115 OS=Arabidopsis thaliana (Mouse-ear cress) PE=2 SV=1	S	Function unknown	hypothetical protein POPTR_0001s04900g [Populus trichocarpa]	Molecular Function: structural molecule activity (GO:0005198);; Biological Process: pentose-phosphate shunt (GO:0006098);; Cellular Component: chloroplast thylakoid membrane (GO:0009535);; Cellular Component: chloroplast envelope (GO:0009941);; Biological Process: thylakoid membrane organization (GO:0010027);;	down
Potri.001G013400.v3.0	0.00126764	-1.16015	[E]	Amino acid transport and metabolism	--	--	[E]	Amino acid transport and metabolism	POT family	Protein NRT1/ PTR FAMILY 7.1 GN=NPF7.1 OS=Arabidopsis thaliana (Mouse-ear cress) PE=2 SV=1	P	Inorganic ion transport and metabolism	PREDICTED: protein NRT1/ PTR FAMILY 7.1-like [Populus euphratica]	Molecular Function: transporter activity (GO:0005215);; Molecular Function: protein binding (GO:0005515);; Cellular Component: Golgi apparatus (GO:0005794);; Cellular Component: plasma membrane (GO:0005886);; Biological Process: polysaccharide metabolic process (GO:0005976);; Biological Process: transport (GO:0006810);; Biological Process: lipid transport (GO:0006869);; Biological Process: intra-…	down
Potri.001G014100.v3.0	0.0187519	1.8899	[RTKL]	General function prediction only;; Signal transduction mechanisms;; Transcription;; Replication, recombination and repair	--	--	--	--	Protein kinase domain;; Protein tyrosine kinase;; D-mannose binding lectin	G-type lectin S-receptor-like serine/threonine-protein kinase RLK1 (Precursor) GN=RLK1 OS=Arabidopsis thaliana (Mouse-ear cress) PE=2 SV=2	T	Signal transduction mechanisms	hypothetical protein POPTR_0001s05190g [Populus trichocarpa]	Molecular Function: binding (GO:0005488);; Biological Process: cellular protein modification process (GO:0006464);; Biological Process: response to stress (GO:0006950);; Cellular Component: membrane (GO:0016020);; Molecular Function: kinase activity (GO:0016301);; Biological Process: phosphorylation (GO:0016310);; Biological Process: single-organism cellular process (GO:0044763);;	up
Potri.001G016600.v3.0	0.000272525	-1.32218	--	--	--	--	--	--	--	--	S	Function unknown	hypothetical protein POPTR_0001s05440g [Populus trichocarpa]	--	down
Potri.001G019100.v3.0	0.0403895	2.29645	[P]	Inorganic ion transport and metabolism	K17686|0|pop:POPTR_0001s05650g|POPTRDRAFT_547880; hypothetical protein; K17686 Cu+-exporting ATPase [EC:3.6.3.54] (A)	--	[P]	Inorganic ion transport and metabolism	E1-E2 ATPase;; haloacid dehalogenase-like hydrolase;; Heavy-metal-associated domain;; haloacid dehalogenase-like hydrolase	Probable copper-transporting ATPase HMA5 GN=HMA5 OS=Arabidopsis thaliana (Mouse-ear cress) PE=1 SV=2	P	Inorganic ion transport and metabolism	hypothetical protein POPTR_0001s05650g [Populus trichocarpa]	Biological Process: response to superoxide (GO:0000303);; Cellular Component: proteasome complex (GO:0000502);; Molecular Function: copper-exporting ATPase activity (GO:0004008);; Molecular Function: copper ion transmembrane transporter activity (GO:0005375);; Molecular Function: copper ion binding (GO:0005507);; Molecular Function: protein binding (GO:0005515);; Molecular Function: ATP binding (…	up
Potri.001G020900.v3.0	3.27674e-07	2.51376	[C]	Energy production and conversion	K00279|0|pop:POPTR_0001s05830g|FAD-binding domain-containing family protein; K00279 cytokinin dehydrogenase [EC:1.5.99.12] (A)	Zeatin biosynthesis (ko00908)	[C]	Energy production and conversion	Cytokinin dehydrogenase 1, FAD and cytokinin binding;; FAD binding domain	Cytokinin dehydrogenase 6 (Precursor) GN=MAA21_70 OS=Arabidopsis thaliana (Mouse-ear cress) PE=2 SV=2	C	Energy production and conversion	FAD-binding domain-containing family protein [Populus trichocarpa]	Cellular Component: extracellular space (GO:0005615);; Cellular Component: vacuole (GO:0005773);; Molecular Function: primary amine oxidase activity (GO:0008131);; Molecular Function: UDP-N-acetylmuramate dehydrogenase activity (GO:0008762);; Biological Process: cytokinin metabolic process (GO:0009690);; Biological Process: jasmonic acid metabolic process (GO:0009694);; Biological Process: respon…	up
Potri.001G023500.v3.0	1.68559e-07	1.76656	--	--	--	--	--	--	GRAS domain family	Scarecrow-like protein 3 GN=SCL3 OS=Arabidopsis thaliana (Mouse-ear cress) PE=2 SV=1	K	Transcription	hypothetical protein POPTR_0001s06090g [Populus trichocarpa]	Molecular Function: DNA binding (GO:0003677);; Molecular Function: sequence-specific DNA binding transcription factor activity (GO:0003700);; Molecular Function: protein binding (GO:0005515);; Cellular Component: nucleus (GO:0005634);; Biological Process: regulation of transcription, DNA-templated (GO:0006355);; Cellular Component: chloroplast (GO:0009507);; Biological Process: response to salt s…	up
Potri.001G024300.v3.0	0.0173846	-1.01722	[IQR]	Lipid transport and metabolism;; Secondary metabolites biosynthesis, transport and catabolism;; General function prediction only	K09841|0|pop:POPTR_0001s06170g|POPTRDRAFT_547844; GLUCOSE INSENSITIVE 1 family protein; K09841 xanthoxin dehydrogenase [EC:1.1.1.288] (A)	Carotenoid biosynthesis (ko00906)	[R]	General function prediction only	Enoyl-(Acyl carrier protein) reductase;; short chain dehydrogenase;; KR domain	Xanthoxin dehydrogenase GN=At1g52340 OS=Arabidopsis thaliana (Mouse-ear cress) PE=1 SV=1	Q	Secondary metabolites biosynthesis, transport and catabolism	GLUCOSE INSENSITIVE 1 family protein [Populus trichocarpa]	Molecular Function: nucleotide binding (GO:0000166);; Molecular Function: 3-oxoacyl-[acyl-carrier-protein] reductase (NADPH) activity (GO:0004316);; Molecular Function: copper ion binding (GO:0005507);; Cellular Component: cytosol (GO:0005829);; Biological Process: proline biosynthetic process (GO:0006561);; Biological Process: response to heat (GO:0009408);; Biological Process: response to water…	down
Potri.001G024800.v3.0	0.00406477	-1.13369	--	--	--	--	[U]	Intracellular trafficking, secretion, and vesicular transport	Annexin	Annexin D3 GN=T6A23.4 OS=Arabidopsis thaliana (Mouse-ear cress) PE=2 SV=2	U	Intracellular trafficking, secretion, and vesicular transport	annexin 3 family protein [Populus trichocarpa]	Molecular Function: peroxidase activity (GO:0004601);; Molecular Function: copper ion binding (GO:0005507);; Molecular Function: calcium ion binding (GO:0005509);; Molecular Function: ATP binding (GO:0005524);; Molecular Function: calcium-dependent phospholipid binding (GO:0005544);; Cellular Component: cell wall (GO:0005618);; Cellular Component: nucleus (GO:0005634);; Cellular Component: mitoch…	down
Potri.001G024900.v3.0	5.81529e-05	-1.57064	--	--	--	--	[U]	Intracellular trafficking, secretion, and vesicular transport	Annexin	Annexin D4 GN=T6A23.5 OS=Arabidopsis thaliana (Mouse-ear cress) PE=2 SV=1	U	Intracellular trafficking, secretion, and vesicular transport	annexin 4 family protein [Populus trichocarpa]	Molecular Function: peroxidase activity (GO:0004601);; Molecular Function: copper ion binding (GO:0005507);; Molecular Function: calcium ion binding (GO:0005509);; Molecular Function: ATP binding (GO:0005524);; Molecular Function: calcium-dependent phospholipid binding (GO:0005544);; Cellular Component: cell wall (GO:0005618);; Cellular Component: nucleus (GO:0005634);; Cellular Component: mitoch…	down
Potri.001G028000.v3.0	0.00210478	-1.11457	[R]	General function prediction only	--	--	[R]	General function prediction only	NADPH-dependent FMN reductase;; Flavodoxin-like fold	NADPH:quinone oxidoreductase GN=NQR OS=Arabidopsis thaliana (Mouse-ear cress) PE=1 SV=1	R	General function prediction only	NADPH:QUINONE OXIDOREDUCTASE family protein [Populus trichocarpa]	Biological Process: MAPK cascade (GO:0000165);; Molecular Function: NAD(P)H dehydrogenase (quinone) activity (GO:0003955);; Cellular Component: mitochondrion (GO:0005739);; Cellular Component: peroxisome (GO:0005777);; Cellular Component: cytosol (GO:0005829);; Cellular Component: plasma membrane (GO:0005886);; Biological Process: glycolytic process (GO:0006096);; Biological Process: protein targ…	down
Potri.001G032500.v3.0	0.00110528	-1.63342	[GER]	Carbohydrate transport and metabolism;; Amino acid transport and metabolism;; General function prediction only	--	--	--	--	EamA-like transporter family	WAT1-related protein At5g07050 GN=At5g07050 OS=Arabidopsis thaliana (Mouse-ear cress) PE=2 SV=1	S	Function unknown	hypothetical protein POPTR_0001s06980g [Populus trichocarpa]	Molecular Function: protein binding (GO:0005515);; Cellular Component: extracellular region (GO:0005576);; Cellular Component: plasma membrane (GO:0005886);; Cellular Component: cell cortex (GO:0005938);; Biological Process: Golgi to vacuole transport (GO:0006896);; Cellular Component: chloroplast (GO:0009507);; Biological Process: response to abiotic stimulus (GO:0009628);; Cellular Component: p…	down
Potri.001G034100.v3.0	0.0122294	2.01799	--	--	K13681|0|pop:POPTR_0001s07130g|POPTRDRAFT_750606; hypothetical protein; K13681 xyloglucan fucosyltransferase [EC:2.4.1.-] (A)	--	--	--	Xyloglucan fucosyltransferase	Galactoside 2-alpha-L-fucosyltransferase GN=FT1 OS=Pisum sativum (Garden pea) PE=2 SV=1	S	Function unknown	hypothetical protein POPTR_0001s07130g [Populus trichocarpa]	Molecular Function: monooxygenase activity (GO:0004497);; Molecular Function: iron ion binding (GO:0005506);; Cellular Component: Golgi apparatus (GO:0005794);; Molecular Function: galactoside 2-alpha-L-fucosyltransferase activity (GO:0008107);; Molecular Function: fucosyltransferase activity (GO:0008417);; Molecular Function: electron carrier activity (GO:0009055);; Cellular Component: membrane …	up
Potri.001G036700.v3.0	0.000147776	-2.63032	--	--	--	--	[R]	General function prediction only	Sulfotransferase domain	Cytosolic sulfotransferase 15 GN=MOJ9.18 OS=Arabidopsis thaliana (Mouse-ear cress) PE=1 SV=1	R	General function prediction only	hypothetical protein POPTR_0001s07380g [Populus trichocarpa]	Cellular Component: cytoplasm (GO:0005737);; Molecular Function: sulfotransferase activity (GO:0008146);; Biological Process: response to abiotic stimulus (GO:0009628);; Biological Process: jasmonic acid biosynthetic process (GO:0009695);; Biological Process: cytokinin-activated signaling pathway (GO:0009736);; Biological Process: flavonoid metabolic process (GO:0009812);; Biological Process: jas…	down
Potri.001G037000.v3.0	0.00500414	1.36628	--	--	--	--	--	--	--	Protein SUPPRESSOR OF GENE SILENCING 3 GN=SGS3 OS=Solanum lycopersicum (Tomato) PE=1 SV=1	R	General function prediction only	hypothetical protein POPTR_0001s07410g [Populus trichocarpa]	Cellular Component: endoplasmic reticulum (GO:0005783);; Cellular Component: cytosol (GO:0005829);; Biological Process: virus induced gene silencing (GO:0009616);; Biological Process: wax biosynthetic process (GO:0010025);; Biological Process: vegetative phase change (GO:0010050);; Biological Process: production of ta-siRNAs involved in RNA interference (GO:0010267);;	up
Potri.001G037300.v3.0	0.00733173	-1.01074	--	--	--	--	[O]	Posttranslational modification, protein turnover, chaperones	ATPase family associated with various cellular activities (AAA)	Ribulose bisphosphate carboxylase/oxygenase activase, chloroplastic (Precursor) OS=Oryza sativa subsp. japonica (Rice) PE=1 SV=2	O	Posttranslational modification, protein turnover, chaperones	hypothetical protein POPTR_0001s07440g [Populus trichocarpa]	Molecular Function: nucleotide binding (GO:0000166);; Molecular Function: ATP binding (GO:0005524);; Biological Process: ATP catabolic process (GO:0006200);; Biological Process: signal transduction (GO:0007165);; Biological Process: response to light stimulus (GO:0009416);; Cellular Component: chloroplast thylakoid membrane (GO:0009535);; Biological Process: thylakoid membrane organization (GO:00…	down
Potri.001G040500.v3.0	1.72034e-07	2.19469	[RTKL]	General function prediction only;; Signal transduction mechanisms;; Transcription;; Replication, recombination and repair	--	--	--	--	Protein kinase domain;; Protein tyrosine kinase;; Wall-associated receptor kinase galacturonan-binding;; Wall-associated kinase;; Calcium-binding EGF domain	Wall-associated receptor kinase-like 22 (Precursor) GN=F20B17_27 OS=Arabidopsis thaliana (Mouse-ear cress) PE=2 SV=1	T	Signal transduction mechanisms	wall-associated kinase family protein [Populus trichocarpa]	Molecular Function: guanylate cyclase activity (GO:0004383);; Molecular Function: protein serine/threonine kinase activity (GO:0004674);; Molecular Function: calcium ion binding (GO:0005509);; Molecular Function: ATP binding (GO:0005524);; Cellular Component: extracellular region (GO:0005576);; Cellular Component: plasma membrane (GO:0005886);; Biological Process: cGMP biosynthetic process (GO:00…	up
Potri.001G041500.v3.0	0.0246259	2.21673	--	--	K09285|6.11231e-177|pop:POPTR_0001s03300g|POPTRDRAFT_178192; hypothetical protein; K09285 AP2-like factor, ANT lineage (A)	--	--	--	AP2 domain	AP2-like ethylene-responsive transcription factor At1g16060 GN=At1g16060 OS=Arabidopsis thaliana (Mouse-ear cress) PE=2 SV=1	K	Transcription	hypothetical protein POPTR_0001s03300g [Populus trichocarpa]	Molecular Function: sequence-specific DNA binding RNA polymerase II transcription factor activity (GO:0000981);; Molecular Function: DNA binding (GO:0003677);; Molecular Function: sequence-specific DNA binding transcription factor activity (GO:0003700);; Cellular Component: nucleus (GO:0005634);; Cellular Component: nucleolus (GO:0005730);; Biological Process: regulation of glycolytic process (GO…	up
Potri.001G041800.v3.0	0.001222	1.15928	--	--	--	--	--	--	--	--	S	Function unknown	hypothetical protein POPTR_0001s03330g [Populus trichocarpa]	--	up
Potri.001G044500.v3.0	1.84823e-45	5.21155	--	--	--	--	--	--	WRKY DNA -binding domain	Probable WRKY transcription factor 40 GN=WRKY40 OS=Arabidopsis thaliana (Mouse-ear cress) PE=1 SV=1	K	Transcription	WRKY transcription factor 40 family protein [Populus trichocarpa]	Biological Process: MAPK cascade (GO:0000165);; Biological Process: response to molecule of bacterial origin (GO:0002237);; Biological Process: respiratory burst involved in defense response (GO:0002679);; Molecular Function: sequence-specific DNA binding transcription factor activity (GO:0003700);; Molecular Function: protein binding (GO:0005515);; Cellular Component: nucleus (GO:0005634);; Biol…	up
Potri.001G049000.v3.0	1.27664e-08	2.78092	[V]	Defense mechanisms	--	--	[Q]	Secondary metabolites biosynthesis, transport and catabolism	ABC-2 type transporter;; ABC transporter;; Plant PDR ABC transporter associated;; ABC-transporter extracellular N-terminal;; AAA domain;; AAA domain;; ATPase family associated with various cellular activities (AAA)	Pleiotropic drug resistance protein 1 GN=PDR1 OS=Nicotiana tabacum (Common tobacco) PE=2 SV=1	Q	Secondary metabolites biosynthesis, transport and catabolism	PREDICTED: pleiotropic drug resistance protein 1-like [Populus euphratica]	Molecular Function: ATP binding (GO:0005524);; Cellular Component: mitochondrion (GO:0005739);; Cellular Component: vacuolar membrane (GO:0005774);; Cellular Component: cytosol (GO:0005829);; Cellular Component: plasma membrane (GO:0005886);; Biological Process: ATP catabolic process (GO:0006200);; Biological Process: protein targeting to membrane (GO:0006612);; Biological Process: drug transmemb…	up
Potri.001G054400.v3.0	3.24024e-05	1.76115	[O]	Posttranslational modification, protein turnover, chaperones	K04077|0|pop:POPTR_0001s14040g|POPTRDRAFT_829355; Chaperonin CPN60-2 family protein; K04077 chaperonin GroEL (A)	RNA degradation (ko03018)	[O]	Posttranslational modification, protein turnover, chaperones	TCP-1/cpn60 chaperonin family	Chaperonin CPN60-2, mitochondrial (Precursor) GN=CPN60-2 OS=Cucurbita maxima (Pumpkin) PE=1 SV=1	O	Posttranslational modification, protein turnover, chaperones	Chaperonin CPN60-2 family protein [Populus trichocarpa]	Molecular Function: copper ion binding (GO:0005507);; Molecular Function: ATP binding (GO:0005524);; Cellular Component: mitochondrion (GO:0005739);; Cellular Component: vacuolar membrane (GO:0005774);; Cellular Component: cytosol (GO:0005829);; Cellular Component: plasma membrane (GO:0005886);; Biological Process: gluconeogenesis (GO:0006094);; Biological Process: response to stress (GO:0006950)…	up
Potri.001G056600.v3.0	0.0181863	1.24365	--	--	--	--	--	--	--	--	R	General function prediction only	hypothetical protein POPTR_0001s13810g [Populus trichocarpa]	Molecular Function: heat shock protein binding (GO:0031072);; Molecular Function: unfolded protein binding (GO:0051082);;	up
Potri.001G059300.v3.0	0.0407385	-1.74449	--	--	--	--	--	--	--	--	S	Function unknown	hypothetical protein POPTR_0001s13560g [Populus trichocarpa]	--	down
Potri.001G059400.v3.0	0.000805863	-1.64144	--	--	--	--	--	--	--	--	S	Function unknown	hypothetical protein POPTR_0001s13560g [Populus trichocarpa]	--	down
Potri.001G061700.v3.0	1.14281e-06	5.30755	--	--	--	--	--	--	Leucine rich repeat N-terminal domain;; Leucine Rich Repeat	Somatic embryogenesis receptor kinase 1 (Precursor) OS=Arabidopsis thaliana (Mouse-ear cress) PE=1 SV=2	T	Signal transduction mechanisms	PREDICTED: somatic embryogenesis receptor kinase 1-like [Populus euphratica]	Molecular Function: peptide receptor activity (GO:0001653);; Biological Process: regionalization (GO:0003002);; Molecular Function: guanylate cyclase activity (GO:0004383);; Cellular Component: plasma membrane (GO:0005886);; Biological Process: regulation of transcription, DNA-templated (GO:0006355);; Biological Process: cellular protein modification process (GO:0006464);; Biological Process: org…	up
Potri.001G064100.v3.0	0.0347284	1.46235	--	--	--	--	[R]	General function prediction only	Leucine Rich repeats (2 copies);; Leucine rich repeat;; Leucine Rich Repeat;; Leucine Rich repeat;; Leucine rich repeat;; Leucine rich repeat N-terminal domain	Probable LRR receptor-like serine/threonine-protein kinase At4g36180 (Precursor) GN=At4g36180 OS=Arabidopsis thaliana (Mouse-ear cress) PE=2 SV=1	S	Function unknown	PREDICTED: receptor-like protein 12 isoform X9 [Populus euphratica]	Molecular Function: monooxygenase activity (GO:0004497);; Molecular Function: iron ion binding (GO:0005506);; Molecular Function: protein binding (GO:0005515);; Cellular Component: cytoplasm (GO:0005737);; Biological Process: defense response (GO:0006952);; Biological Process: pattern specification process (GO:0007389);; Biological Process: epidermis development (GO:0008544);; Molecular Function:…	up
Potri.001G066900.v3.0	0.00459278	-1.13124	--	--	--	--	--	--	Myb/SANT-like DNA-binding domain	Sulfated surface glycoprotein 185 (Precursor) OS=Volvox carteri (Green alga) PE=1 SV=1	S	Function unknown	gt-2-related family protein [Populus trichocarpa]	Molecular Function: DNA binding (GO:0003677);; Molecular Function: binding (GO:0005488);; Cellular Component: plant-type cell wall (GO:0009505);; Biological Process: flower development (GO:0009908);; Biological Process: cell differentiation (GO:0030154);; Cellular Component: intracellular organelle (GO:0043229);; Biological Process: organ development (GO:0048513);; Biological Process: regulation …	down
Potri.001G069500.v3.0	0.0241316	2.38256	--	--	--	--	[S]	Function unknown	Armadillo/beta-catenin-like repeat;; U-box domain;; HEAT repeats;; RING-type zinc-finger;; Zinc-finger of the MIZ type in Nse subunit	U-box domain-containing protein 43 GN=PUB43 OS=Arabidopsis thaliana (Mouse-ear cress) PE=2 SV=1	O	Posttranslational modification, protein turnover, chaperones	hypothetical protein POPTR_0001s12800g [Populus trichocarpa]	Cellular Component: ubiquitin ligase complex (GO:0000151);; Molecular Function: ubiquitin-protein transferase activity (GO:0004842);; Molecular Function: protein binding (GO:0005515);; Cellular Component: cytoplasm (GO:0005737);; Biological Process: cellular protein modification process (GO:0006464);; Biological Process: cellular aromatic compound metabolic process (GO:0006725);; Biological Proce…	up
Potri.001G070400.v3.0	5.83028e-09	3.33554	--	--	--	--	--	--	C2 domain	BON1-associated protein 1 GN=BAP1 OS=Arabidopsis thaliana (Mouse-ear cress) PE=1 SV=1	R	General function prediction only	hypothetical protein POPTR_0001s12710g [Populus trichocarpa]	--	up
Potri.001G070700.v3.0	0.0013426	3.45137	--	--	--	--	--	--	Domain of unknown function (DUF4228)	--	S	Function unknown	hypothetical protein POPTR_0001s12680g [Populus trichocarpa]	Cellular Component: nucleus (GO:0005634);; Biological Process: protein targeting to membrane (GO:0006612);; Biological Process: response to ethylene (GO:0009723);; Biological Process: abscisic acid-activated signaling pathway (GO:0009738);; Biological Process: salicylic acid mediated signaling pathway (GO:0009863);; Biological Process: jasmonic acid mediated signaling pathway (GO:0009867);; Biolo…	up
Potri.001G070900.v3.0	0.0265809	1.23897	--	--	K13447|0|pop:POPTR_0001s12650g|POPTRDRAFT_548137; hypothetical protein; K13447 respiratory burst oxidase [EC:1.6.3.- 1.11.1.-] (A)	Plant-pathogen interaction (ko04626)	[PQ]	Inorganic ion transport and metabolism;; Secondary metabolites biosynthesis, transport and catabolism	Ferric reductase NAD binding domain;; Respiratory burst NADPH oxidase;; FAD-binding domain;; Ferric reductase like transmembrane component;; EF-hand domain pair;; EF hand	Respiratory burst oxidase homolog protein D GN=RBOHD OS=Arabidopsis thaliana (Mouse-ear cress) PE=1 SV=1	PQ	Inorganic ion transport and metabolism;; Secondary metabolites biosynthesis, transport and catabolism	hypothetical protein POPTR_0001s12650g [Populus trichocarpa]	Biological Process: MAPK cascade (GO:0000165);; Biological Process: respiratory burst involved in defense response (GO:0002679);; Molecular Function: peroxidase activity (GO:0004601);; Molecular Function: calcium ion binding (GO:0005509);; Cellular Component: nucleus (GO:0005634);; Cellular Component: Golgi apparatus (GO:0005794);; Cellular Component: integral component of plasma membrane (GO:000…	up
Potri.001G073600.v3.0	0.00378692	-1.2298	[S]	Function unknown	--	--	--	--	Protein kinase domain;; Protein tyrosine kinase;; Leucine Rich repeats (2 copies);; Leucine rich repeat;; Leucine Rich Repeat;; Leucine Rich repeat;; Leucine rich repeat;; Leucine rich repeat N-terminal domain	Leucine-rich repeat receptor-like serine/threonine-protein kinase BAM3 (Precursor) GN=BAM3 OS=Arabidopsis thaliana (Mouse-ear cress) PE=2 SV=3	T	Signal transduction mechanisms	leucine-rich repeat transmembrane protein kinase [Populus trichocarpa]	Biological Process: maltose metabolic process (GO:0000023);; Biological Process: activation of MAPKK activity (GO:0000186);; Biological Process: polysaccharide biosynthetic process (GO:0000271);; Molecular Function: protein serine/threonine kinase activity (GO:0004674);; Molecular Function: MAP kinase kinase kinase activity (GO:0004709);; Molecular Function: protein tyrosine kinase activity (GO:0…	down
Potri.001G074700.v3.0	0.0225959	-1.89915	[L]	Replication, recombination and repair	K01246|0|pop:POPTR_0001s12320g|POPTRDRAFT_844492; hypothetical protein; K01246 DNA-3-methyladenine glycosylase I [EC:3.2.2.20] (A)	Base excision repair (ko03410)	--	--	Methyladenine glycosylase	--	L	Replication, recombination and repair	PREDICTED: uncharacterized protein LOC105113658 [Populus euphratica]	Biological Process: base-excision repair (GO:0006284);; Molecular Function: DNA-3-methyladenine glycosylase activity (GO:0008725);;	down
Potri.001G075500.v3.0	0.000562925	-1.24003	[O]	Posttranslational modification, protein turnover, chaperones	--	--	[O]	Posttranslational modification, protein turnover, chaperones	FKBP-type peptidyl-prolyl cis-trans isomerase	Peptidyl-prolyl cis-trans isomerase FKBP13, chloroplastic (Precursor) GN=MRA19.7 OS=Arabidopsis thaliana (Mouse-ear cress) PE=1 SV=2	O	Posttranslational modification, protein turnover, chaperones	FKBP-type peptidyl-prolyl cis-trans isomerase 3 family protein [Populus trichocarpa]	Biological Process: protein peptidyl-prolyl isomerization (GO:0000413);; Molecular Function: peptidyl-prolyl cis-trans isomerase activity (GO:0003755);; Cellular Component: nucleolus (GO:0005730);; Cellular Component: cytosol (GO:0005829);; Biological Process: nucleosome assembly (GO:0006334);; Biological Process: protein folding (GO:0006457);; Biological Process: unsaturated fatty acid biosynthe…	down
Potri.001G075600.v3.0	0.00147127	1.35482	--	--	--	--	--	--	PA domain;; Complement Clr-like EGF-like	Vacuolar-sorting receptor 6 (Precursor) GN=F17F8.23 OS=Arabidopsis thaliana (Mouse-ear cress) PE=2 SV=3	U	Intracellular trafficking, secretion, and vesicular transport	hypothetical protein POPTR_0001s12220g [Populus trichocarpa]	Molecular Function: calcium ion binding (GO:0005509);; Cellular Component: nucleus (GO:0005634);; Cellular Component: endosome (GO:0005768);; Cellular Component: trans-Golgi network (GO:0005802);; Cellular Component: integral component of plasma membrane (GO:0005887);; Biological Process: protein targeting to vacuole (GO:0006623);; Biological Process: systemic acquired resistance (GO:0009627);; B…	up
Potri.001G079800.v3.0	9.23211e-05	1.81702	--	--	K09286|0|pop:POPTR_0001s11780g|POPTRDRAFT_548217; ethylene-responsive element-binding family protein; K09286 EREBP-like factor (A)	--	--	--	AP2 domain	Ethylene-responsive transcription factor 5 GN=ERF5 OS=Nicotiana tabacum (Common tobacco) PE=2 SV=1	K	Transcription	ethylene-responsive element-binding family protein [Populus trichocarpa]	Biological Process: respiratory burst involved in defense response (GO:0002679);; Molecular Function: DNA binding (GO:0003677);; Molecular Function: sequence-specific DNA binding transcription factor activity (GO:0003700);; Molecular Function: protein binding (GO:0005515);; Cellular Component: nucleus (GO:0005634);; Biological Process: regulation of transcription, DNA-templated (GO:0006355);; Bio…	up
Potri.001G082700.v3.0	0.025749	-1.34151	--	--	--	--	--	--	WRC;; QLQ	Growth-regulating factor 8 GN=GRF8 OS=Arabidopsis thaliana (Mouse-ear cress) PE=2 SV=1	K	Transcription	hypothetical protein POPTR_0001s11480g [Populus trichocarpa]	Molecular Function: ATP binding (GO:0005524);; Cellular Component: cell wall (GO:0005618);; Cellular Component: nucleus (GO:0005634);; Cellular Component: nuclear envelope (GO:0005635);; Cellular Component: vacuolar membrane (GO:0005774);; Cellular Component: Golgi apparatus (GO:0005794);; Cellular Component: cytosol (GO:0005829);; Cellular Component: plasma membrane (GO:0005886);; Biological Pro…	down
Potri.001G084400.v3.0	0.0128012	1.76229	[S]	Function unknown	--	--	--	--	OPT oligopeptide transporter protein	Metal-nicotianamine transporter YSL1 GN=YSL1 OS=Arabidopsis thaliana (Mouse-ear cress) PE=2 SV=2	P	Inorganic ion transport and metabolism	PREDICTED: metal-nicotianamine transporter YSL1-like isoform X1 [Populus euphratica]	Molecular Function: iron ion transmembrane transporter activity (GO:0005381);; Cellular Component: vacuolar membrane (GO:0005774);; Cellular Component: plasma membrane (GO:0005886);; Biological Process: iron ion transport (GO:0006826);; Biological Process: oligopeptide transport (GO:0006857);; Biological Process: amino acid transport (GO:0006865);; Biological Process: response to nematode (GO:000…	up
Potri.001G085100.v3.0	0.00351715	-2.3431	--	--	--	--	--	--	Plastocyanin-like domain	Early nodulin-like protein 1 (Precursor) GN=At2g25060 OS=Arabidopsis thaliana (Mouse-ear cress) PE=1 SV=2	R	General function prediction only	hypothetical protein POPTR_0001s11240g [Populus trichocarpa]	Molecular Function: copper ion binding (GO:0005507);; Cellular Component: extracellular region (GO:0005576);; Cellular Component: plasma membrane (GO:0005886);; Molecular Function: electron carrier activity (GO:0009055);; Cellular Component: cytoplasmic membrane-bounded vesicle (GO:0016023);; Cellular Component: anchored component of membrane (GO:0031225);; Biological Process: cellular metabolic …	down
Potri.001G086900.v3.0	0.0366604	-1.71371	[IQR]	Lipid transport and metabolism;; Secondary metabolites biosynthesis, transport and catabolism;; General function prediction only	--	--	[Q]	Secondary metabolites biosynthesis, transport and catabolism	short chain dehydrogenase;; KR domain;; NAD dependent epimerase/dehydratase family	Short-chain dehydrogenase TIC 32, chloroplastic GN=TIC32 OS=Arabidopsis thaliana (Mouse-ear cress) PE=2 SV=1	Q	Secondary metabolites biosynthesis, transport and catabolism	short-chain dehydrogenase/reductase family protein [Populus trichocarpa]	Cellular Component: plasma membrane (GO:0005886);; Biological Process: polysaccharide metabolic process (GO:0005976);; Biological Process: fatty acid metabolic process (GO:0006631);; Biological Process: sulfur compound metabolic process (GO:0006790);; Biological Process: phosphate-containing compound metabolic process (GO:0006796);; Biological Process: lipid biosynthetic process (GO:0008610);; Bi…	down
Potri.001G087500.v3.0	0.000610501	1.58207	[O]	Posttranslational modification, protein turnover, chaperones	K09490|0|pop:POPTR_0001s11010g|POPTRDRAFT_829431; BiP isoform A family protein; K09490 heat shock 70kDa protein 5 (A)	Protein export (ko03060);; Protein processing in endoplasmic reticulum (ko04141)	[O]	Posttranslational modification, protein turnover, chaperones	Hsp70 protein;; MreB/Mbl protein;; Hydantoinase/oxoprolinase;; NAD-specific glutamate dehydrogenase	Luminal-binding protein 5 (Precursor) GN=BIP5 OS=Nicotiana tabacum (Common tobacco) PE=2 SV=1	O	Posttranslational modification, protein turnover, chaperones	BiP isoform A family protein [Populus trichocarpa]	Molecular Function: protease binding (GO:0002020);; Molecular Function: ATP binding (GO:0005524);; Cellular Component: cell wall (GO:0005618);; Cellular Component: mitochondrion (GO:0005739);; Cellular Component: vacuole (GO:0005773);; Cellular Component: vacuolar membrane (GO:0005774);; Cellular Component: endoplasmic reticulum (GO:0005783);; Cellular Component: endoplasmic reticulum lumen (GO:0…	up
Potri.001G091500.v3.0	0.0186222	1.93381	--	--	--	--	--	--	--	--	S	Function unknown	hypothetical protein POPTR_0001s10630g [Populus trichocarpa]	--	up
Potri.001G091700.v3.0	0.038546	1.5585	--	--	--	--	[O]	Posttranslational modification, protein turnover, chaperones	Ring finger domain;; Wall-associated receptor kinase galacturonan-binding;; RING-H2 zinc finger;; Zinc finger, C3HC4 type (RING finger);; Zinc finger, C3HC4 type (RING finger);; Zinc finger, C3HC4 type (RING finger);; Anaphase-promoting complex subunit 11 RING-H2 finger	Putative RING-H2 finger protein ATL21A (Precursor) GN=ATL21A OS=Arabidopsis thaliana (Mouse-ear cress) PE=3 SV=1	O	Posttranslational modification, protein turnover, chaperones	hypothetical protein POPTR_0001s10610g [Populus trichocarpa]	Biological Process: respiratory burst involved in defense response (GO:0002679);; Molecular Function: protein binding (GO:0005515);; Molecular Function: zinc ion binding (GO:0008270);; Biological Process: mRNA transcription (GO:0009299);; Biological Process: response to light stimulus (GO:0009416);; Cellular Component: chloroplast thylakoid membrane (GO:0009535);; Biological Process: response to …	up
Potri.001G092900.v3.0	2.87547e-05	2.58481	--	--	--	--	--	--	WRKY DNA -binding domain	Probable WRKY transcription factor 41 GN=WRKY41 OS=Arabidopsis thaliana (Mouse-ear cress) PE=2 SV=2	K	Transcription	WRKY transcription factor 41 family protein [Populus trichocarpa]	Biological Process: MAPK cascade (GO:0000165);; Biological Process: immune effector process (GO:0002252);; Molecular Function: DNA binding (GO:0003677);; Molecular Function: sequence-specific DNA binding transcription factor activity (GO:0003700);; Molecular Function: protein binding (GO:0005515);; Cellular Component: nucleus (GO:0005634);; Biological Process: regulation of transcription, DNA-tem…	up
Potri.001G093300.v3.0	0.00573725	-1.12746	[MG]	Cell wall/membrane/envelope biogenesis;; Carbohydrate transport and metabolism	--	--	[V]	Defense mechanisms	NAD dependent epimerase/dehydratase family;; 3-beta hydroxysteroid dehydrogenase/isomerase family;; NmrA-like family;; Male sterility protein;; NADH(P)-binding;; Polysaccharide biosynthesis protein	Dihydroflavonol-4-reductase GN=DFR OS=Gerbera hybrida (Daisy) PE=2 SV=1	V	Defense mechanisms	hypothetical protein POPTR_0001s10460g [Populus trichocarpa]	Molecular Function: nucleic acid binding (GO:0003676);; Molecular Function: 3-beta-hydroxy-delta5-steroid dehydrogenase activity (GO:0003854);; Molecular Function: protein binding (GO:0005515);; Cellular Component: endoplasmic reticulum (GO:0005783);; Biological Process: RNA processing (GO:0006396);; Biological Process: steroid biosynthetic process (GO:0006694);; Biological Process: transport (GO…	down
Potri.001G097300.v3.0	0.000110515	-2.41834	--	--	--	--	[R]	General function prediction only	Aluminium activated malate transporter;; Fusaric acid resistance protein-like;; Fusaric acid resistance protein family	Aluminum-activated malate transporter 9 GN=ALMT9 OS=Arabidopsis thaliana (Mouse-ear cress) PE=2 SV=1	R	General function prediction only	hypothetical protein POPTR_0001s10080g [Populus trichocarpa]	Molecular Function: anion channel activity (GO:0005253);; Cellular Component: plant-type vacuole membrane (GO:0009705);; Biological Process: response to aluminum ion (GO:0010044);; Molecular Function: malate transmembrane transporter activity (GO:0015140);; Biological Process: malate transport (GO:0015743);; Biological Process: malate transmembrane transport (GO:0071423);;	down
Potri.001G098100.v3.0	0.0378878	1.68476	--	--	--	--	--	--	Late embryogenesis abundant protein	--	S	Function unknown	hypothetical protein POPTR_0001s09990g [Populus trichocarpa]	--	up
Potri.001G098300.v3.0	0.00910504	1.49367	--	--	K13447|0|pop:POPTR_0001s09970g|hypothetical protein; K13447 respiratory burst oxidase [EC:1.6.3.- 1.11.1.-] (A)	Plant-pathogen interaction (ko04626)	[PQ]	Inorganic ion transport and metabolism;; Secondary metabolites biosynthesis, transport and catabolism	Ferric reductase NAD binding domain;; Respiratory burst NADPH oxidase;; FAD-binding domain;; Ferric reductase like transmembrane component	Respiratory burst oxidase homolog protein A GN=RBOHA OS=Solanum tuberosum (Potato) PE=1 SV=1	PQ	Inorganic ion transport and metabolism;; Secondary metabolites biosynthesis, transport and catabolism	hypothetical protein POPTR_0001s09970g [Populus trichocarpa]	Biological Process: MAPK cascade (GO:0000165);; Molecular Function: ferric-chelate reductase activity (GO:0000293);; Biological Process: respiratory burst involved in defense response (GO:0002679);; Molecular Function: peroxidase activity (GO:0004601);; Molecular Function: calcium ion binding (GO:0005509);; Cellular Component: Golgi apparatus (GO:0005794);; Cellular Component: integral component …	up
Potri.001G099400.v3.0	0.000221827	1.90855	[E]	Amino acid transport and metabolism	K01762|0|pop:POPTR_0001s09850g|POPTRDRAFT_815069; 1-aminocyclopropane-1-carboxylate synthase family protein; K01762 1-aminocyclopropane-1-carboxylate synthase [EC:4.4.1.14] (A)	Cysteine and methionine metabolism (ko00270)	[T]	Signal transduction mechanisms	Aminotransferase class I and II	1-aminocyclopropane-1-carboxylate synthase GN=ACS1 OS=Glycine max (Soybean) PE=2 SV=1	E	Amino acid transport and metabolism	1-aminocyclopropane-1-carboxylate synthase family protein [Populus trichocarpa]	Cellular Component: cytoplasm (GO:0005737);; Biological Process: regulation of translation (GO:0006417);; Biological Process: amino acid transport (GO:0006865);; Biological Process: intrinsic apoptotic signaling pathway in response to oxidative stress (GO:0008631);; Biological Process: response to wounding (GO:0009611);; Biological Process: response to mechanical stimulus (GO:0009612);; Biologica…	up
Potri.001G099700.v3.0	0.0182247	-1.13332	--	--	--	--	--	--	Protein of unknown function (DUF793)	--	S	Function unknown	hypothetical protein POPTR_0001s09820g [Populus trichocarpa]	Biological Process: mucilage biosynthetic process involved in seed coat development (GO:0048354);;	down
Potri.001G102300.v3.0	4.20794e-12	2.64458	--	--	--	--	[R]	General function prediction only	BTB/POZ domain	BTB/POZ domain-containing protein At5g41330 GN=At5g41330 OS=Arabidopsis thaliana (Mouse-ear cress) PE=2 SV=1	R	General function prediction only	potassium channel tetramerisation domain-containing family protein [Populus trichocarpa]	Molecular Function: voltage-gated potassium channel activity (GO:0005249);; Cellular Component: nucleus (GO:0005634);; Biological Process: potassium ion transport (GO:0006813);; Cellular Component: voltage-gated potassium channel complex (GO:0008076);; Biological Process: protein homooligomerization (GO:0051260);;	up
Potri.001G104400.v3.0	8.25968e-06	2.1458	[R]	General function prediction only	--	--	[R]	General function prediction only	Haloacid dehalogenase-like hydrolase;; haloacid dehalogenase-like hydrolase;; HAD-hyrolase-like	Riboflavin kinase GN=F18E5.90 OS=Arabidopsis thaliana (Mouse-ear cress) PE=1 SV=1	R	General function prediction only	hypothetical protein POPTR_0001s09350g [Populus trichocarpa]	Biological Process: chlorophyll catabolic process (GO:0015996);; Molecular Function: transferase activity, transferring phosphorus-containing groups (GO:0016772);; Molecular Function: hydrolase activity (GO:0016787);; Biological Process: cellular biosynthetic process (GO:0044249);; Cellular Component: cell part (GO:0044464);; Biological Process: organic substance biosynthetic process (GO:1901576)…	up
Potri.001G105900.v3.0	5.25864e-05	2.60893	[IQ]	Lipid transport and metabolism;; Secondary metabolites biosynthesis, transport and catabolism	--	--	[I]	Lipid transport and metabolism	AMP-binding enzyme;; AMP-binding enzyme C-terminal domain	Oxalate--CoA ligase {ECO:0000305} OS=Arabidopsis thaliana (Mouse-ear cress) PE=1 SV=1	I	Lipid transport and metabolism	hypothetical protein POPTR_0001s09200g [Populus trichocarpa]	Cellular Component: mitochondrion (GO:0005739);; Cellular Component: cytosol (GO:0005829);; Molecular Function: o-succinylbenzoate-CoA ligase activity (GO:0008756);; Cellular Component: plasmodesma (GO:0009506);; Cellular Component: chloroplast stroma (GO:0009570);; Biological Process: positive regulation of seed germination (GO:0010030);; Biological Process: response to nitrate (GO:0010167);; Bi…	up
Potri.001G106800.v3.0	7.45929e-12	6.61583	[M]	Cell wall/membrane/envelope biogenesis	--	--	--	--	Membrane bound O-acyl transferase family	Acyl-CoA--sterol O-acyltransferase 1 GN=ASAT1 OS=Arabidopsis thaliana (Mouse-ear cress) PE=1 SV=1	S	Function unknown	hypothetical protein POPTR_0001s09110g [Populus trichocarpa]	Molecular Function: protein binding (GO:0005515);; Cellular Component: thylakoid (GO:0009579);; Biological Process: sterol catabolic process (GO:0016127);; Molecular Function: transferase activity, transferring acyl groups (GO:0016746);; Biological Process: sterol esterification (GO:0034434);; Cellular Component: intracellular membrane-bounded organelle (GO:0043231);; Cellular Component: cytoplas…	up
Potri.001G107300.v3.0	0.00417282	1.78497	[LKJ]	Replication, recombination and repair;; Transcription;; Translation, ribosomal structure and biogenesis	K17679|0|pop:POPTR_0001s09060g|POPTRDRAFT_709393; hypothetical protein; K17679 ATP-dependent RNA helicase MSS116, mitochondrial [EC:3.6.4.13] (A)	--	[A]	RNA processing and modification	DEAD/DEAH box helicase;; Helicase conserved C-terminal domain	Probable DEAD-box ATP-dependent RNA helicase 48 GN=RH48 OS=Arabidopsis thaliana (Mouse-ear cress) PE=3 SV=1	A	RNA processing and modification	hypothetical protein POPTR_0001s09060g [Populus trichocarpa]	Molecular Function: nucleotide binding (GO:0000166);; Molecular Function: nucleic acid binding (GO:0003676);; Molecular Function: ATP binding (GO:0005524);; Cellular Component: nucleus (GO:0005634);; Cellular Component: mitochondrion (GO:0005739);; Biological Process: response to stress (GO:0006950);; Molecular Function: ATP-dependent helicase activity (GO:0008026);; Biological Process: response …	up
Potri.001G108100.v3.0	0.0111542	1.02379	[K]	Transcription	K09419|0|pop:POPTR_0001s08990g|POPTRDRAFT_548499; heat shock transcription factor HSF29 family protein; K09419 heat shock transcription factor, other eukaryote (A)	--	[K]	Transcription	HSF-type DNA-binding	Heat stress transcription factor B-2b GN=T5C23.90 OS=Arabidopsis thaliana (Mouse-ear cress) PE=2 SV=1	K	Transcription	heat shock transcription factor HSF29 family protein [Populus trichocarpa]	Biological Process: respiratory burst involved in defense response (GO:0002679);; Molecular Function: DNA binding (GO:0003677);; Molecular Function: sequence-specific DNA binding transcription factor activity (GO:0003700);; Cellular Component: nucleus (GO:0005634);; Biological Process: asymmetric cell division (GO:0008356);; Biological Process: response to heat (GO:0009408);; Biological Process: …	up
Potri.001G110900.v3.0	0.0242494	-1.85138	--	--	--	--	--	--	--	--	S	Function unknown	hypothetical protein POPTR_0001s08700g [Populus trichocarpa]	--	down
Potri.001G113300.v3.0	0.000584251	1.55089	[CHR]	Energy production and conversion;; Coenzyme transport and metabolism;; General function prediction only	--	--	[C]	Energy production and conversion	D-isomer specific 2-hydroxyacid dehydrogenase, catalytic domain	Glyoxylate/hydroxypyruvate reductase HPR3 GN=HPR3 OS=Arabidopsis thaliana (Mouse-ear cress) PE=2 SV=1	C	Energy production and conversion	hypothetical protein POPTR_0001s08390g [Populus trichocarpa]	Cellular Component: cytosol (GO:0005829);; Biological Process: oxidative photosynthetic carbon pathway (GO:0009854);; Molecular Function: hydroxypyruvate reductase activity (GO:0016618);; Molecular Function: glyoxylate reductase (NADP) activity (GO:0030267);; Molecular Function: glyoxylate reductase activity (GO:0047964);; Molecular Function: hydroxyphenylpyruvate reductase activity (GO:0047995);…	up
Potri.001G117600.v3.0	1.78801e-07	5.0939	--	--	--	--	--	--	Protein of unknown function (DUF1442)	--	S	Function unknown	hypothetical protein POPTR_0001s07950g [Populus trichocarpa]	--	up
Potri.001G118400.v3.0	0.00046779	-1.28347	[Q]	Secondary metabolites biosynthesis, transport and catabolism	--	--	[Q]	Secondary metabolites biosynthesis, transport and catabolism	Cytochrome P450	Flavonoid 3&apos;-monooxygenase GN=CYP75B2 OS=Petunia hybrida (Petunia) PE=2 SV=1	Q	Secondary metabolites biosynthesis, transport and catabolism	hypothetical protein POPTR_0001s07860g [Populus trichocarpa]	Molecular Function: binding (GO:0005488);; Molecular Function: iron ion binding (GO:0005506);; Cellular Component: endoplasmic reticulum (GO:0005783);; Molecular Function: electron carrier activity (GO:0009055);; Biological Process: response to UV (GO:0009411);; Biological Process: phenylpropanoid biosynthetic process (GO:0009699);; Biological Process: response to auxin (GO:0009733);; Biological …	down
Potri.001G118500.v3.0	0.00536658	-1.09414	[Q]	Secondary metabolites biosynthesis, transport and catabolism	--	--	[Q]	Secondary metabolites biosynthesis, transport and catabolism	Cytochrome P450	Flavonoid 3&apos;,5&apos;-hydroxylase GN=CYP75A2 OS=Solanum melongena (Eggplant) PE=2 SV=1	Q	Secondary metabolites biosynthesis, transport and catabolism	cytochrome P450 family protein [Populus trichocarpa]	Molecular Function: binding (GO:0005488);; Molecular Function: iron ion binding (GO:0005506);; Molecular Function: electron carrier activity (GO:0009055);; Biological Process: response to UV (GO:0009411);; Biological Process: response to auxin (GO:0009733);; Biological Process: flavonoid biosynthetic process (GO:0009813);; Biological Process: monoterpenoid biosynthetic process (GO:0016099);; Mole…	down
Potri.001G119300.v3.0	0.0143316	-2.46325	--	--	--	--	--	--	Plant invertase/pectin methylesterase inhibitor	21 kDa protein (Precursor) OS=Daucus carota (Wild carrot) PE=2 SV=1	R	General function prediction only	invertase/pectin methylesterase inhibitor family protein [Populus trichocarpa]	Molecular Function: enzyme inhibitor activity (GO:0004857);; Cellular Component: cell wall (GO:0005618);; Biological Process: anion transport (GO:0006820);; Biological Process: response to stress (GO:0006950);; Biological Process: metabolic process (GO:0008152);; Cellular Component: membrane (GO:0016020);; Biological Process: cellular component organization (GO:0016043);; Cellular Component: intr…	down
Potri.001G119900.v3.0	0.000727249	2.66901	--	--	K14488|4.02832e-119|pop:POPTR_0001s07700g|hypothetical protein; K14488 SAUR family protein (A)	Plant hormone signal transduction (ko04075)	--	--	Auxin responsive protein	Auxin-induced protein X10A OS=Glycine max (Soybean) PE=2 SV=1	S	Function unknown	hypothetical protein POPTR_0001s07700g [Populus trichocarpa]	--	up
Potri.001G121400.v3.0	0.00101709	-1.7578	[F]	Nucleotide transport and metabolism	K00759|1.66923e-111|pop:POPTR_0001s00360g|MtN30 family protein; K00759 adenine phosphoribosyltransferase [EC:2.4.2.7] (A)	Purine metabolism (ko00230)	[F]	Nucleotide transport and metabolism	Phosphoribosyl transferase domain	Adenine phosphoribosyltransferase 3 GN=APT3 OS=Arabidopsis thaliana (Mouse-ear cress) PE=1 SV=1	F	Nucleotide transport and metabolism	MtN30 family protein [Populus trichocarpa]	Molecular Function: adenine phosphoribosyltransferase activity (GO:0003999);; Molecular Function: ATP binding (GO:0005524);; Cellular Component: cytoplasm (GO:0005737);; Cellular Component: mitochondrion (GO:0005739);; Cellular Component: Golgi apparatus (GO:0005794);; Cellular Component: cytosol (GO:0005829);; Cellular Component: plasma membrane (GO:0005886);; Biological Process: purine ribonucl…	down
Potri.001G124200.v3.0	0.0187336	-1.13096	[G]	Carbohydrate transport and metabolism	K13783|0|pop:POPTR_0001s00630g|glycerol-3-phosphate transporter family protein; K13783 MFS transporter, OPA family, solute carrier family 37 (glycerol-3-phosphate transporter), member 1/2 (A)	--	[G]	Carbohydrate transport and metabolism	Major Facilitator Superfamily	Putative glycerol-3-phosphate transporter 1 GN=At3g47420 OS=Arabidopsis thaliana (Mouse-ear cress) PE=2 SV=1	G	Carbohydrate transport and metabolism	glycerol-3-phosphate transporter family protein [Populus trichocarpa]	Molecular Function: transporter activity (GO:0005215);; Molecular Function: sugar:proton symporter activity (GO:0005351);; Cellular Component: cytoplasm (GO:0005737);; Biological Process: carbohydrate transport (GO:0008643);; Biological Process: trichoblast differentiation (GO:0010054);; Molecular Function: glycerol-3-phosphate transmembrane transporter activity (GO:0015169);; Biological Process:…	down
Potri.001G127600.v3.0	0.035646	1.67369	--	--	--	--	--	--	Transferase family	Methanol O-anthraniloyltransferase GN=AMAT OS=Vitis labrusca (Concord grape) PE=1 SV=1	S	Function unknown	hypothetical protein POPTR_0001s00970g [Populus trichocarpa]	Cellular Component: cytoplasm (GO:0005737);; Biological Process: phenylpropanoid biosynthetic process (GO:0009699);; Biological Process: alkaloid biosynthetic process (GO:0009821);; Molecular Function: acetyl CoA:(Z)-3-hexen-1-ol acetyltransferase activity (GO:0010327);; Biological Process: green leaf volatile biosynthetic process (GO:0010597);; Molecular Function: N-acyltransferase activity (GO:…	up
Potri.001G132800.v3.0	6.35441e-08	1.99583	--	--	--	--	--	--	Family of unknown function (DUF716)	--	S	Function unknown	hypothetical protein POPTR_0001s01500g [Populus trichocarpa]	Cellular Component: integral component of membrane (GO:0016021);;	up
Potri.001G134000.v3.0	0.0166998	-1.06905	[F]	Nucleotide transport and metabolism	K00855|0|pop:POPTR_0001s01630g|Phosphoribulokinase family protein; K00855 phosphoribulokinase [EC:2.7.1.19] (A)	Carbon fixation in photosynthetic organisms (ko00710);; Carbon metabolism (ko01200)	[TZ]	Signal transduction mechanisms;; Cytoskeleton	Phosphoribulokinase / Uridine kinase family	Phosphoribulokinase, chloroplastic (Precursor) OS=Mesembryanthemum crystallinum (Common ice plant) PE=2 SV=1	TZ	Signal transduction mechanisms;; Cytoskeleton	Phosphoribulokinase family protein [Populus trichocarpa]	Biological Process: MAPK cascade (GO:0000165);; Molecular Function: uracil phosphoribosyltransferase activity (GO:0004845);; Molecular Function: uridine kinase activity (GO:0004849);; Molecular Function: protein binding (GO:0005515);; Molecular Function: ATP binding (GO:0005524);; Cellular Component: cytosol (GO:0005829);; Biological Process: pentose-phosphate shunt (GO:0006098);; Biological Proc…	down
Potri.001G135400.v3.0	2.15406e-05	-1.45203	--	--	--	--	[R]	General function prediction only	PPR repeat family;; PPR repeat;; Pentatricopeptide repeat domain;; DYW family of nucleic acid deaminases;; PPR repeat	Pentatricopeptide repeat-containing protein At1g31920 GN=PCMP-H11 OS=Arabidopsis thaliana (Mouse-ear cress) PE=2 SV=1	R	General function prediction only	pentatricopeptide repeat-containing family protein [Populus trichocarpa]	Cellular Component: mitochondrion (GO:0005739);; Biological Process: regulation of transcription, DNA-templated (GO:0006355);; Cellular Component: chloroplast (GO:0009507);; Biological Process: regulation of meristem growth (GO:0010075);; Biological Process: phloem or xylem histogenesis (GO:0010087);; Biological Process: leaf vascular tissue pattern formation (GO:0010305);; Biological Process: co…	down
Potri.001G136600.v3.0	0.00448001	-1.15236	--	--	K00630|0|pop:POPTR_0001s01930g|hypothetical protein; K00630 glycerol-3-phosphate O-acyltransferase [EC:2.3.1.15] (A)	Glycerolipid metabolism (ko00561);; Glycerophospholipid metabolism (ko00564)	--	--	Glycerol-3-phosphate acyltransferase N-terminal;; Acyltransferase	Glycerol-3-phosphate acyltransferase, chloroplastic (Precursor) OS=Cucumis sativus (Cucumber) PE=2 SV=1	I	Lipid transport and metabolism	hypothetical protein POPTR_0001s01930g [Populus trichocarpa]	Molecular Function: glycerol-3-phosphate O-acyltransferase activity (GO:0004366);; Biological Process: unsaturated fatty acid biosynthetic process (GO:0006636);; Biological Process: phosphatidylglycerol biosynthetic process (GO:0006655);; Cellular Component: chloroplast stroma (GO:0009570);; Biological Process: chlorophyll biosynthetic process (GO:0015995);; Biological Process: CDP-diacylglycerol…	down
Potri.001G140500.v3.0	0.000172736	1.91807	--	--	--	--	--	--	TPR repeat;; Tetratricopeptide repeat	--	S	Function unknown	hypothetical protein POPTR_0001s02290g [Populus trichocarpa]	--	up
Potri.001G140700.v3.0	0.00129017	1.15729	[MG]	Cell wall/membrane/envelope biogenesis;; Carbohydrate transport and metabolism	--	--	[V]	Defense mechanisms	3-beta hydroxysteroid dehydrogenase/isomerase family;; NADH(P)-binding;; NAD dependent epimerase/dehydratase family	Cinnamoyl-CoA reductase 1 GN=T24D18.5 OS=Arabidopsis thaliana (Mouse-ear cress) PE=1 SV=1	V	Defense mechanisms	hypothetical protein POPTR_0001s02320g [Populus trichocarpa]	Molecular Function: RNA binding (GO:0003723);; Molecular Function: 3-beta-hydroxy-delta5-steroid dehydrogenase activity (GO:0003854);; Molecular Function: protein binding (GO:0005515);; Cellular Component: nucleus (GO:0005634);; Cellular Component: endoplasmic reticulum (GO:0005783);; Biological Process: RNA processing (GO:0006396);; Biological Process: steroid biosynthetic process (GO:0006694);;…	up
Potri.001G141300.v3.0	0.00170798	-1.14691	[R]	General function prediction only	--	--	[R]	General function prediction only	RNA recognition motif. (a.k.a. RRM, RBD, or RNP domain);; RNA recognition motif (a.k.a. RRM, RBD, or RNP domain);; RNA recognition motif. (a.k.a. RRM, RBD, or RNP domain)	RNA-binding protein CP33, chloroplastic {ECO:0000305} (Precursor) OS=Arabidopsis thaliana (Mouse-ear cress) PE=2 SV=1	A	RNA processing and modification	33 kDa ribonucleoprotein [Populus trichocarpa]	Molecular Function: nucleotide binding (GO:0000166);; Molecular Function: nucleic acid binding (GO:0003676);; Biological Process: mRNA processing (GO:0006397);; Biological Process: translational initiation (GO:0006413);; Biological Process: phosphate-containing compound metabolic process (GO:0006796);; Molecular Function: poly(U) RNA binding (GO:0008266);; Cellular Component: chloroplast thylakoi…	down
Potri.001G141500.v3.0	9.4296e-06	1.66037	--	--	--	--	--	--	PLATZ transcription factor	--	S	Function unknown	zinc-binding family protein [Populus trichocarpa]	--	up
Potri.001G143900.v3.0	1.01164e-07	-1.82987	--	--	--	--	--	--	LSD1 zinc finger	Protein LOL1 GN=LOL1 OS=Arabidopsis thaliana (Mouse-ear cress) PE=2 SV=1	S	Function unknown	hypothetical protein POPTR_0001s02650g [Populus trichocarpa]	Biological Process: response to hypoxia (GO:0001666);; Biological Process: response to molecule of oomycetes origin (GO:0002240);; Molecular Function: DNA binding (GO:0003677);; Molecular Function: sequence-specific DNA binding transcription factor activity (GO:0003700);; Molecular Function: protein binding (GO:0005515);; Cellular Component: extracellular region (GO:0005576);; Cellular Component:…	down
Potri.001G144400.v3.0	9.06019e-05	-1.58254	--	--	--	--	--	--	No apical meristem (NAM) protein	NAC domain-containing protein 86 {ECO:0000312|EMBL:AED92405.1} OS=Arabidopsis thaliana (Mouse-ear cress) PE=2 SV=1	S	Function unknown	hypothetical protein POPTR_0001s02710g [Populus trichocarpa]	Biological Process: MAPK cascade (GO:0000165);; Molecular Function: DNA binding (GO:0003677);; Molecular Function: sequence-specific DNA binding transcription factor activity (GO:0003700);; Cellular Component: nucleus (GO:0005634);; Biological Process: regulation of transcription, DNA-templated (GO:0006355);; Biological Process: protein targeting to membrane (GO:0006612);; Biological Process: reg…	down
Potri.001G144900.v3.0	0.0312127	-1.72452	--	--	--	--	--	--	--	--	--	--	--	--	down
Potri.001G145700.v3.0	1.0065e-05	2.41914	[FE]	Nucleotide transport and metabolism;; Amino acid transport and metabolism	K00948|0|pop:POPTR_0001s02860g|hypothetical protein; K00948 ribose-phosphate pyrophosphokinase [EC:2.7.6.1] (A)	Pentose phosphate pathway (ko00030);; Purine metabolism (ko00230);; Carbon metabolism (ko01200);; Biosynthesis of amino acids (ko01230)	[FE]	Nucleotide transport and metabolism;; Amino acid transport and metabolism	N-terminal domain of ribose phosphate pyrophosphokinase;; Phosphoribosyl synthetase-associated domain;; Phosphoribosyl transferase domain	Ribose-phosphate pyrophosphokinase 1, chloroplastic (Precursor) GN=PRS1 OS=Arabidopsis thaliana (Mouse-ear cress) PE=2 SV=2	F	Nucleotide transport and metabolism	PREDICTED: ribose-phosphate pyrophosphokinase 1 [Populus euphratica]	Molecular Function: magnesium ion binding (GO:0000287);; Molecular Function: ribose phosphate diphosphokinase activity (GO:0004749);; Molecular Function: ATP binding (GO:0005524);; Biological Process: protein glycosylation (GO:0006486);; Biological Process: heme biosynthetic process (GO:0006783);; Biological Process: nucleoside metabolic process (GO:0009116);; Biological Process: ribonucleoside m…	up
Potri.001G148600.v3.0	0.0076048	-1.29558	--	--	--	--	[O]	Posttranslational modification, protein turnover, chaperones	Zinc finger, C3HC4 type (RING finger)	Probable BOI-related E3 ubiquitin-protein ligase 2 GN=BRG2 OS=Arabidopsis thaliana (Mouse-ear cress) PE=1 SV=1	O	Posttranslational modification, protein turnover, chaperones	hypothetical protein POPTR_0003s03410g [Populus trichocarpa]	Biological Process: defense response (GO:0006952);; Biological Process: regulation of programmed cell death (GO:0043067);; Cellular Component: intracellular part (GO:0044424);; Biological Process: response to other organism (GO:0051707);;	down
Potri.001G149100.v3.0	0.006284	1.58081	[RTKL]	General function prediction only;; Signal transduction mechanisms;; Transcription;; Replication, recombination and repair	--	--	[T]	Signal transduction mechanisms	Protein tyrosine kinase;; Protein kinase domain	Probable receptor-like protein kinase At5g47070 GN=At5g47070 OS=Arabidopsis thaliana (Mouse-ear cress) PE=1 SV=1	T	Signal transduction mechanisms	kinase family protein [Populus trichocarpa]	Biological Process: RNA splicing, via endonucleolytic cleavage and ligation (GO:0000394);; Biological Process: respiratory burst involved in defense response (GO:0002679);; Molecular Function: protein serine/threonine kinase activity (GO:0004674);; Molecular Function: transmembrane receptor protein tyrosine kinase activity (GO:0004714);; Molecular Function: protein binding (GO:0005515);; Molecula…	up
Potri.001G150900.v3.0	0.0240512	1.0653	[J]	Translation, ribosomal structure and biogenesis	--	--	[A]	RNA processing and modification	SpoU rRNA Methylase family	--	A	RNA processing and modification	PREDICTED: uncharacterized protein LOC105141881 isoform X1 [Populus euphratica]	Biological Process: RNA methylation (GO:0001510);; Molecular Function: RNA binding (GO:0003723);; Biological Process: RNA processing (GO:0006396);; Molecular Function: RNA methyltransferase activity (GO:0008173);;	up
Potri.001G151800.v3.0	0.000364676	1.27633	[R]	General function prediction only	--	--	[V]	Defense mechanisms	Inhibitor of apoptosis-promoting Bax1	Bax inhibitor 1 GN=BI-1 OS=Arabidopsis thaliana (Mouse-ear cress) PE=1 SV=1	T	Signal transduction mechanisms	Bax inhibitor-1 family protein [Populus trichocarpa]	Biological Process: very long-chain fatty acid metabolic process (GO:0000038);; Biological Process: MAPK cascade (GO:0000165);; Molecular Function: protein binding (GO:0005515);; Cellular Component: nuclear envelope (GO:0005635);; Cellular Component: endoplasmic reticulum (GO:0005783);; Cellular Component: plasma membrane (GO:0005886);; Biological Process: protein targeting to membrane (GO:000661…	up
Potri.001G154200.v3.0	4.75769e-06	1.91941	--	--	K09286|0|pop:POPTR_0001s15400g|Ethylene responsive element binding factor 5 family protein; K09286 EREBP-like factor (A)	--	--	--	AP2 domain	Ethylene-responsive transcription factor 5 GN=MQL5_9 OS=Arabidopsis thaliana (Mouse-ear cress) PE=2 SV=1	K	Transcription	Ethylene responsive element binding factor 5 family protein [Populus trichocarpa]	Biological Process: respiratory burst involved in defense response (GO:0002679);; Molecular Function: DNA binding (GO:0003677);; Molecular Function: sequence-specific DNA binding transcription factor activity (GO:0003700);; Molecular Function: protein binding (GO:0005515);; Cellular Component: nucleus (GO:0005634);; Biological Process: transcription, DNA-templated (GO:0006351);; Biological Proces…	up
Potri.001G154500.v3.0	0.0122298	1.64892	--	--	--	--	--	--	--	RING-H2 finger protein ATL22 (Precursor) GN=ATL22 OS=Arabidopsis thaliana (Mouse-ear cress) PE=2 SV=2	S	Function unknown	hypothetical protein POPTR_0001s15430g [Populus trichocarpa]	--	up
Potri.001G157200.v3.0	0.0274332	-1.1145	--	--	--	--	--	--	Protein of unknown function, DUF547;; Leucine-zipper of ternary complex factor MIP1	--	S	Function unknown	PREDICTED: uncharacterized protein LOC105108743 isoform X1 [Populus euphratica]	--	down
Potri.001G158000.v3.0	1.46869e-05	2.42746	[M]	Cell wall/membrane/envelope biogenesis	--	--	[G]	Carbohydrate transport and metabolism	Glycosyl transferase family 8	Putative glucuronosyltransferase PGSIP8 GN=PGSIP8 OS=Arabidopsis thaliana (Mouse-ear cress) PE=2 SV=1	G	Carbohydrate transport and metabolism	hypothetical protein POPTR_0001s15820g [Populus trichocarpa]	Cellular Component: mitochondrion (GO:0005739);; Cellular Component: Golgi apparatus (GO:0005794);; Biological Process: ion transport (GO:0006811);; Biological Process: response to inorganic substance (GO:0010035);; Biological Process: glucuronoxylan metabolic process (GO:0010413);; Molecular Function: glucuronosyltransferase activity (GO:0015020);; Molecular Function: transferase activity, trans…	up
Potri.001G158800.v3.0	7.92487e-58	6.61688	--	--	--	--	--	--	VQ motif	--	S	Function unknown	hypothetical protein POPTR_0001s15890g [Populus trichocarpa]	--	up
Potri.001G160400.v3.0	0.000127179	-1.41091	--	--	K14709|0|pop:POPTR_0001s16050g|zinc transporter protein ZIP1; K14709 solute carrier family 39 (zinc transporter), member 1/2/3 (A)	--	[P]	Inorganic ion transport and metabolism	ZIP Zinc transporter	Zinc transporter 1 (Precursor) GN=ZIP1 OS=Arabidopsis thaliana (Mouse-ear cress) PE=2 SV=1	P	Inorganic ion transport and metabolism	PREDICTED: zinc transporter 1-like [Populus euphratica]	Biological Process: cell fate specification (GO:0001708);; Molecular Function: iron ion transmembrane transporter activity (GO:0005381);; Molecular Function: zinc ion transmembrane transporter activity (GO:0005385);; Cellular Component: plasma membrane (GO:0005886);; Biological Process: iron ion transport (GO:0006826);; Biological Process: zinc ion transport (GO:0006829);; Biological Process: wat…	down
Potri.001G161000.v3.0	0.0384126	1.01979	[S]	Function unknown	--	--	--	--	Protein kinase domain;; Protein tyrosine kinase;; Leucine rich repeat;; Leucine Rich repeats (2 copies);; Leucine Rich Repeat;; Leucine Rich repeat;; Leucine rich repeat	Tyrosine-sulfated glycopeptide receptor 1 GN=PSYR1 OS=Arabidopsis thaliana (Mouse-ear cress) PE=2 SV=1	T	Signal transduction mechanisms	PREDICTED: tyrosine-sulfated glycopeptide receptor 1-like isoform X3 [Populus euphratica]	Molecular Function: peptide receptor activity (GO:0001653);; Molecular Function: protein serine/threonine kinase activity (GO:0004674);; Molecular Function: transmembrane signaling receptor activity (GO:0004888);; Molecular Function: protein binding (GO:0005515);; Molecular Function: ATP binding (GO:0005524);; Cellular Component: plasma membrane (GO:0005886);; Biological Process: protein phosphor…	up
Potri.001G163100.v3.0	0.00673043	-1.0662	--	--	--	--	--	--	--	--	S	Function unknown	hypothetical protein POPTR_0001s16330g [Populus trichocarpa]	--	down
Potri.001G164300.v3.0	0.00077271	-1.8217	--	--	--	--	--	--	Auxin responsive protein	--	S	Function unknown	auxin-responsive family protein [Populus trichocarpa]	Molecular Function: calmodulin binding (GO:0005516);; Cellular Component: mitochondrion (GO:0005739);; Biological Process: auxin-activated signaling pathway (GO:0009734);;	down
Potri.001G167600.v3.0	0.0225607	-1.46611	--	--	--	--	--	--	--	--	S	Function unknown	hypothetical protein POPTR_0001s16770g [Populus trichocarpa]	--	down
Potri.001G167700.v3.0	0.000118571	2.59314	--	--	K00454|0|pop:POPTR_0001s16780g|hypothetical protein; K00454 lipoxygenase [EC:1.13.11.12] (A)	Linoleic acid metabolism (ko00591);; alpha-Linolenic acid metabolism (ko00592)	--	--	Lipoxygenase;; PLAT/LH2 domain	Linoleate 13S-lipoxygenase 3-1, chloroplastic (Precursor) GN=LOX3.1 OS=Solanum tuberosum (Potato) PE=1 SV=1	E	Amino acid transport and metabolism	hypothetical protein POPTR_0001s16780g [Populus trichocarpa]	Biological Process: maltose metabolic process (GO:0000023);; Biological Process: sulfur amino acid metabolic process (GO:0000096);; Molecular Function: iron ion binding (GO:0005506);; Molecular Function: protein binding (GO:0005515);; Cellular Component: plasma membrane (GO:0005886);; Biological Process: glycine catabolic process (GO:0006546);; Biological Process: unsaturated fatty acid biosynthe…	up
Potri.001G168000.v3.0	0.000880145	1.18161	[RTKL]	General function prediction only;; Signal transduction mechanisms;; Transcription;; Replication, recombination and repair	K04733|0|pop:POPTR_0001s16810g|hypothetical protein; K04733 interleukin-1 receptor-associated kinase 4 [EC:2.7.11.1] (A)	--	[T]	Signal transduction mechanisms	Protein tyrosine kinase;; Protein kinase domain	Putative receptor-like protein kinase At1g72540 GN=At1g72540 OS=Arabidopsis thaliana (Mouse-ear cress) PE=2 SV=1	T	Signal transduction mechanisms	hypothetical protein POPTR_0001s16810g [Populus trichocarpa]	Biological Process: RNA splicing, via endonucleolytic cleavage and ligation (GO:0000394);; Biological Process: respiratory burst involved in defense response (GO:0002679);; Molecular Function: protein serine/threonine kinase activity (GO:0004674);; Molecular Function: non-membrane spanning protein tyrosine kinase activity (GO:0004715);; Molecular Function: protein binding (GO:0005515);; Molecular…	up
Potri.001G168200.v3.0	0.000986034	1.21365	[TK]	Signal transduction mechanisms;; Transcription	--	--	[T]	Signal transduction mechanisms	HD domain;; Region found in RelA / SpoT proteins;; HD domain	Probable GTP diphosphokinase RSH2, chloroplastic (Precursor) GN=RSH2 OS=Arabidopsis thaliana (Mouse-ear cress) PE=2 SV=1	T	Signal transduction mechanisms	rela/spot homolog 3 family protein [Populus trichocarpa]	Molecular Function: catalytic activity (GO:0003824);; Cellular Component: plasma membrane (GO:0005886);; Molecular Function: GTP diphosphokinase activity (GO:0008728);; Biological Process: response to water deprivation (GO:0009414);; Cellular Component: chloroplast (GO:0009507);; Biological Process: response to wounding (GO:0009611);; Biological Process: response to fungus (GO:0009620);; Biologic…	up
Potri.001G169000.v3.0	6.41398e-11	-2.96698	--	--	--	--	--	--	Cupin;; Cupin domain	Auxin-binding protein ABP19a (Precursor) GN=ABP19A OS=Prunus persica (Peach) PE=3 SV=1	R	General function prediction only	germin-like family protein [Populus trichocarpa]	Molecular Function: superoxide dismutase activity (GO:0004784);; Cellular Component: extracellular region (GO:0005576);; Cellular Component: nucleus (GO:0005634);; Biological Process: L-fucose biosynthetic process (GO:0006005);; Biological Process: response to cold (GO:0009409);; Cellular Component: plant-type cell wall (GO:0009505);; Biological Process: auxin-activated signaling pathway (GO:0009…	down
Potri.001G172100.v3.0	0.00199228	1.90853	--	--	--	--	--	--	--	Uncharacterized protein At1g15400 GN=At1g15400 OS=Arabidopsis thaliana (Mouse-ear cress) PE=1 SV=2	S	Function unknown	hypothetical protein POPTR_0001s17190g [Populus trichocarpa]	--	up
Potri.001G173500.v3.0	0.0298684	1.26486	[R]	General function prediction only	K14558|0|pop:POPTR_0001s17340g|POPTRDRAFT_751482; transducin family protein; K14558 periodic tryptophan protein 2 (A)	Ribosome biogenesis in eukaryotes (ko03008)	[A]	RNA processing and modification	WD domain, G-beta repeat;; Dip2/Utp12 Family;; Eukaryotic translation initiation factor eIF2A	Dynein assembly factor with WDR repeat domains 1 GN=DAW1 OS=Chlamydomonas reinhardtii (Chlamydomonas smithii) PE=1 SV=1	A	RNA processing and modification	transducin family protein [Populus trichocarpa]	Biological Process: transcription, DNA-templated (GO:0006351);; Biological Process: cellular protein modification process (GO:0006464);; Biological Process: defense response (GO:0006952);; Biological Process: organelle organization (GO:0006996);; Biological Process: signal transduction (GO:0007165);; Biological Process: embryo development (GO:0009790);; Biological Process: regulation of gene expr…	up
Potri.001G175700.v3.0	0.000977309	1.8006	[V]	Defense mechanisms	--	--	[Q]	Secondary metabolites biosynthesis, transport and catabolism	ABC-2 type transporter;; ABC transporter;; Plant PDR ABC transporter associated;; ABC-transporter extracellular N-terminal;; AAA domain;; AAA domain;; ATPase family associated with various cellular activities (AAA)	Pleiotropic drug resistance protein 1 GN=PDR1 OS=Nicotiana tabacum (Common tobacco) PE=2 SV=1	R	General function prediction only	ABC transporter family protein [Populus trichocarpa]	Molecular Function: ATP binding (GO:0005524);; Cellular Component: mitochondrion (GO:0005739);; Cellular Component: vacuolar membrane (GO:0005774);; Cellular Component: cytosol (GO:0005829);; Cellular Component: plasma membrane (GO:0005886);; Biological Process: ATP catabolic process (GO:0006200);; Biological Process: protein targeting to membrane (GO:0006612);; Biological Process: drug transmemb…	up
Potri.001G176500.v3.0	3.75446e-06	-3.37192	[R]	General function prediction only	--	--	[QR]	Secondary metabolites biosynthesis, transport and catabolism;; General function prediction only	2OG-Fe(II) oxygenase superfamily;; non-haem dioxygenase in morphine synthesis N-terminal	Probable 2-oxoglutarate-dependent dioxygenase AOP1.2 GN=AOP1.2 OS=Arabidopsis thaliana (Mouse-ear cress) PE=2 SV=1	Q	Secondary metabolites biosynthesis, transport and catabolism	hypothetical protein POPTR_0001s17670g [Populus trichocarpa]	Molecular Function: iron ion binding (GO:0005506);; Biological Process: response to abiotic stimulus (GO:0009628);; Cellular Component: membrane (GO:0016020);; Molecular Function: oxidoreductase activity, acting on single donors with incorporation of molecular oxygen, incorporation of two atoms of oxygen (GO:0016702);; Molecular Function: oxidoreductase activity, acting on paired donors, with inc…	down
Potri.001G176600.v3.0	0.00648188	-1.51479	[R]	General function prediction only	K04124|0|pop:POPTR_0001s17680g|POPTRDRAFT_548646; gibberellin 3-beta-hydroxylase family protein; K04124 gibberellin 3-beta-dioxygenase [EC:1.14.11.15] (A)	Diterpenoid biosynthesis (ko00904)	[QR]	Secondary metabolites biosynthesis, transport and catabolism;; General function prediction only	2OG-Fe(II) oxygenase superfamily;; non-haem dioxygenase in morphine synthesis N-terminal	Gibberellin 3-beta-dioxygenase 1 GN=LE OS=Pisum sativum (Garden pea) PE=1 SV=1	Q	Secondary metabolites biosynthesis, transport and catabolism	gibberellin 3-beta-hydroxylase family protein [Populus trichocarpa]	Cellular Component: cytoplasm (GO:0005737);; Biological Process: response to stress (GO:0006950);; Molecular Function: transcription factor binding (GO:0008134);; Biological Process: response to abiotic stimulus (GO:0009628);; Biological Process: gibberellin biosynthetic process (GO:0009686);; Biological Process: response to hormone (GO:0009725);; Biological Process: response to gibberellin (GO:0…	down
Potri.001G189500.v3.0	0.00123945	2.79799	[V]	Defense mechanisms	--	--	[Q]	Secondary metabolites biosynthesis, transport and catabolism	ABC-2 type transporter;; ABC transporter;; Plant PDR ABC transporter associated;; ABC-transporter extracellular N-terminal;; AAA domain;; AAA domain;; ATPase family associated with various cellular activities (AAA)	ABC transporter G family member 36 GN=F23H11.19 OS=Arabidopsis thaliana (Mouse-ear cress) PE=1 SV=1	Q	Secondary metabolites biosynthesis, transport and catabolism	PREDICTED: ABC transporter G family member 29-like [Populus euphratica]	Molecular Function: ATP binding (GO:0005524);; Cellular Component: mitochondrion (GO:0005739);; Cellular Component: vacuolar membrane (GO:0005774);; Cellular Component: cytosol (GO:0005829);; Cellular Component: plasma membrane (GO:0005886);; Biological Process: ATP catabolic process (GO:0006200);; Biological Process: protein targeting to membrane (GO:0006612);; Biological Process: drug transmemb…	up
Potri.001G192000.v3.0	0.00252913	1.9664	--	--	--	--	--	--	Tubby C 2	Protein LURP-one-related 5 GN=At1g80120 OS=Arabidopsis thaliana (Mouse-ear cress) PE=1 SV=1	S	Function unknown	hypothetical protein POPTR_0001s19270g [Populus trichocarpa]	Cellular Component: cytoplasm (GO:0005737);; Biological Process: cellular aromatic compound metabolic process (GO:0006725);; Biological Process: signal transduction (GO:0007165);; Biological Process: response to salicylic acid (GO:0009751);; Biological Process: carboxylic acid metabolic process (GO:0019752);; Biological Process: regulation of defense response (GO:0031347);; Cellular Component: in…	up
Potri.001G192600.v3.0	0.0130394	2.00751	[O]	Posttranslational modification, protein turnover, chaperones	K13993|1.61282e-147|pop:POPTR_0001s19320g|POPTRDRAFT_842706; 26.5 kDa class I small heat shock family protein; K13993 HSP20 family protein (A)	Protein processing in endoplasmic reticulum (ko04141)	[O]	Posttranslational modification, protein turnover, chaperones	Hsp20/alpha crystallin family	26.5 kDa heat shock protein, mitochondrial (Precursor) GN=HSP26.5 OS=Arabidopsis thaliana (Mouse-ear cress) PE=2 SV=1	O	Posttranslational modification, protein turnover, chaperones	26.5 kDa class I small heat shock family protein [Populus trichocarpa]	Cellular Component: mitochondrion (GO:0005739);; Biological Process: protein folding (GO:0006457);; Cellular Component: chloroplast (GO:0009507);; Biological Process: response to high light intensity (GO:0009644);; Biological Process: heat acclimation (GO:0010286);; Biological Process: response to endoplasmic reticulum stress (GO:0034976);; Biological Process: response to hydrogen peroxide (GO:00…	up
Potri.001G192800.v3.0	1.02667e-06	6.04312	--	--	--	--	--	--	--	--	S	Function unknown	hypothetical protein POPTR_0001s19340g [Populus trichocarpa]	--	up
Potri.001G193400.v3.0	5.1793e-08	-1.80957	--	--	--	--	--	--	Transglutaminase-like superfamily;; Tetratricopeptide repeat	--	S	Function unknown	hypothetical protein POPTR_0001s19410g [Populus trichocarpa]	--	down
Potri.001G194100.v3.0	0.000900171	2.1399	--	--	--	--	--	--	--	--	S	Function unknown	hypothetical protein POPTR_0001s19500g [Populus trichocarpa]	--	up
Potri.001G209800.v3.0	0.00433052	1.13661	--	--	--	--	[T]	Signal transduction mechanisms	Hyccin	Proline-rich receptor-like protein kinase PERK2 GN=PERK2 OS=Arabidopsis thaliana (Mouse-ear cress) PE=2 SV=3	T	Signal transduction mechanisms	hypothetical protein POPTR_0001s21720g [Populus trichocarpa]	Cellular Component: cell wall (GO:0005618);; Cellular Component: plasma membrane (GO:0005886);;	up
Potri.001G215000.v3.0	0.0230063	-1.02828	--	--	--	--	[T]	Signal transduction mechanisms	Protein tyrosine kinase;; Protein kinase domain	Probable receptor-like protein kinase At1g49730 (Precursor) GN=At1g49730 OS=Arabidopsis thaliana (Mouse-ear cress) PE=2 SV=1	T	Signal transduction mechanisms	hypothetical protein POPTR_0001s22230g [Populus trichocarpa]	Molecular Function: protein kinase activity (GO:0004672);; Molecular Function: binding (GO:0005488);; Molecular Function: ATP binding (GO:0005524);; Cellular Component: plasma membrane (GO:0005886);; Biological Process: protein phosphorylation (GO:0006468);; Biological Process: response to stress (GO:0006950);; Biological Process: signal transduction (GO:0007165);; Biological Process: pattern spe…	down
Potri.001G215100.v3.0	0.00311858	-2.14862	[O]	Posttranslational modification, protein turnover, chaperones	K09503|0|pop:POPTR_0001s22240g|hypothetical protein; K09503 DnaJ homolog subfamily A member 2 (A)	Protein processing in endoplasmic reticulum (ko04141)	[O]	Posttranslational modification, protein turnover, chaperones	DnaJ C terminal domain;; DnaJ central domain	DnaJ protein homolog (Precursor) GN=DNAJ1 OS=Cucumis sativus (Cucumber) PE=2 SV=1	O	Posttranslational modification, protein turnover, chaperones	hypothetical protein POPTR_0001s22240g [Populus trichocarpa]	Molecular Function: protein binding (GO:0005515);; Cellular Component: endoplasmic reticulum (GO:0005783);; Biological Process: response to stress (GO:0006950);; Biological Process: response to abiotic stimulus (GO:0009628);; Biological Process: cellular process (GO:0009987);; Cellular Component: membrane (GO:0016020);; Molecular Function: ion binding (GO:0043167);; Biological Process: cellular m…	down
Potri.001G218800.v3.0	2.88827e-06	3.56325	--	--	--	--	--	--	No apical meristem (NAM) protein	NAC domain-containing protein 90 GN=NAC090 OS=Arabidopsis thaliana (Mouse-ear cress) PE=2 SV=1	S	Function unknown	NAC domain-containing protein 90 [Populus trichocarpa]	Molecular Function: DNA binding (GO:0003677);; Molecular Function: sequence-specific DNA binding transcription factor activity (GO:0003700);; Cellular Component: nucleus (GO:0005634);; Biological Process: regulation of transcription, DNA-templated (GO:0006355);; Biological Process: response to temperature stimulus (GO:0009266);; Biological Process: response to water deprivation (GO:0009414);; Bio…	up
Potri.001G220800.v3.0	0.00486285	-1.27127	--	--	K07199|0|pop:POPTR_0001s22800g|POPTRDRAFT_172135; hypothetical protein; K07199 5'-AMP-activated protein kinase, regulatory beta subunit (A)	--	[G]	Carbohydrate transport and metabolism	5'-AMP-activated protein kinase beta subunit, interation domain	SNF1-related protein kinase regulatory subunit beta-1 GN=KINB1 OS=Arabidopsis thaliana (Mouse-ear cress) PE=1 SV=1	G	Carbohydrate transport and metabolism	hypothetical protein POPTR_0001s22800g [Populus trichocarpa]	Molecular Function: AMP-activated protein kinase activity (GO:0004679);; Molecular Function: protein binding (GO:0005515);; Cellular Component: cytoplasm (GO:0005737);; Biological Process: response to carbohydrate (GO:0009743);; Biological Process: response to sucrose (GO:0009744);; Biological Process: response to fructose (GO:0009750);; Molecular Function: kinase activity (GO:0016301);; Biologic…	down
Potri.001G225000.v3.0	0.00662792	-1.05615	[E]	Amino acid transport and metabolism	K03834|6.07062e-154|pop:POPTR_0001s23220g|hypothetical protein; K03834 tyrosine-specific transport protein (A)	--	--	--	Tryptophan/tyrosine permease family	--	S	Function unknown	hypothetical protein POPTR_0001s23220g [Populus trichocarpa]	Biological Process: amino acid transmembrane transport (GO:0003333);; Molecular Function: amine transmembrane transporter activity (GO:0005275);; Biological Process: purine nucleobase transport (GO:0006863);; Cellular Component: chloroplast inner membrane (GO:0009706);; Biological Process: amine transport (GO:0015837);;	down
Potri.001G225800.v3.0	0.00077271	1.6245	--	--	--	--	--	--	Cystatin domain	Cysteine proteinase inhibitor OS=Vigna unguiculata (Cowpea) PE=3 SV=1	R	General function prediction only	cysteine protease inhibitor family protein [Populus trichocarpa]	Molecular Function: cysteine-type endopeptidase inhibitor activity (GO:0004869);; Cellular Component: extracellular region (GO:0005576);; Biological Process: proteolysis (GO:0006508);; Biological Process: defense response (GO:0006952);; Molecular Function: peptidase activity (GO:0008233);; Cellular Component: plastid (GO:0009536);; Biological Process: response to abiotic stimulus (GO:0009628);; B…	up
Potri.001G226400.v3.0	5.50936e-06	3.02317	--	--	--	--	--	--	--	--	R	General function prediction only	conserved hypothetical protein [Ricinus communis]	--	up
Potri.001G226900.v3.0	0.00137107	1.49452	[H]	Coenzyme transport and metabolism	--	--	[H]	Coenzyme transport and metabolism	Tetrapyrrole (Corrin/Porphyrin) Methylases	Uroporphyrinogen-III C-methyltransferase GN=cobA OS=Cyanidium caldarium PE=3 SV=1	H	Coenzyme transport and metabolism	hypothetical protein POPTR_0001s23400g [Populus trichocarpa]	Molecular Function: catalytic activity (GO:0003824);; Molecular Function: uroporphyrin-III C-methyltransferase activity (GO:0004851);; Biological Process: threonine catabolic process (GO:0006567);; Biological Process: metabolic process (GO:0008152);; Biological Process: siroheme biosynthetic process (GO:0019354);; Biological Process: methylation (GO:0032259);; Molecular Function: precorrin-2 dehy…	up
Potri.001G229700.v3.0	0.0172158	-1.10391	[K]	Transcription	K09338|0|pop:POPTR_0001s23680g|hypothetical protein; K09338 homeobox-leucine zipper protein (A)	--	[K]	Transcription	Homeobox associated leucine zipper;; Homeobox domain;; HD-ZIP protein N terminus	Homeobox-leucine zipper protein HAT14 GN=HAT14 OS=Arabidopsis thaliana (Mouse-ear cress) PE=2 SV=3	K	Transcription	hypothetical protein POPTR_0001s23680g [Populus trichocarpa]	Cellular Component: histone acetyltransferase complex (GO:0000123);; Molecular Function: sequence-specific DNA binding transcription factor activity (GO:0003700);; Cellular Component: nucleus (GO:0005634);; Biological Process: regulation of transcription, DNA-templated (GO:0006355);; Cellular Component: plasmodesma (GO:0009506);; Biological Process: shade avoidance (GO:0009641);; Biological Proce…	down
Potri.001G230900.v3.0	0.000123317	4.16654	--	--	--	--	--	--	--	--	S	Function unknown	hypothetical protein POPTR_0001s23800g [Populus trichocarpa]	--	up
Potri.001G231200.v3.0	0.0401226	-1.48164	[O]	Posttranslational modification, protein turnover, chaperones	K08900|0|pop:POPTR_0001s23830g|hypothetical protein; K08900 mitochondrial chaperone BCS1 (A)	--	[O]	Posttranslational modification, protein turnover, chaperones	Domain associated at C-terminal with AAA;; ATPase family associated with various cellular activities (AAA)	Cell division control protein 48 homolog A GN=F8A24.11 OS=Arabidopsis thaliana (Mouse-ear cress) PE=1 SV=1	O	Posttranslational modification, protein turnover, chaperones	PREDICTED: uncharacterized protein LOC105114707 [Populus euphratica]	Molecular Function: binding (GO:0005488);; Molecular Function: ATP binding (GO:0005524);; Molecular Function: peptidase activity (GO:0008233);; Cellular Component: chloroplast (GO:0009507);; Cellular Component: membrane (GO:0016020);; Molecular Function: nucleoside-triphosphatase activity (GO:0017111);; Biological Process: protein metabolic process (GO:0019538);; Biological Process: cellular meta…	down
Potri.001G234600.v3.0	0.00864884	2.93207	--	--	K07195|0|pop:POPTR_0001s24130g|POPTRDRAFT_549217; hypothetical protein; K07195 exocyst complex component 7 (A)	--	[U]	Intracellular trafficking, secretion, and vesicular transport	Exo70 exocyst complex subunit	Exocyst complex component EXO70B1 GN=EXO70B1 OS=Arabidopsis thaliana (Mouse-ear cress) PE=1 SV=1	U	Intracellular trafficking, secretion, and vesicular transport	PREDICTED: exocyst complex component EXO70B1-like [Populus euphratica]	Cellular Component: exocyst (GO:0000145);; Biological Process: cell morphogenesis (GO:0000902);; Biological Process: exocytosis (GO:0006887);; Biological Process: protein localization (GO:0008104);; Biological Process: response to abiotic stimulus (GO:0009628);; Biological Process: post-embryonic development (GO:0009791);; Biological Process: root morphogenesis (GO:0010015);; Cellular Component: …	up
Potri.001G235200.v3.0	0.0231871	4.30657	--	--	--	--	--	--	Protein of unknown function (DUF1635)	--	S	Function unknown	hypothetical protein POPTR_0001s24190g [Populus trichocarpa]	--	up
Potri.001G235300.v3.0	0.01403	3.48782	[G]	Carbohydrate transport and metabolism	K09873|3.20879e-164|pop:POPTR_0001s24200g|POPTRDRAFT_549212; nodulin-26 family protein; K09873 aquaporin TIP (A)	--	[G]	Carbohydrate transport and metabolism	Major intrinsic protein	Aquaporin TIP1-3, N-terminally processed GN=TIP1-3 OS=Arabidopsis thaliana (Mouse-ear cress) PE=1 SV=1	G	Carbohydrate transport and metabolism	nodulin-26 family protein [Populus trichocarpa]	Cellular Component: protein storage vacuole (GO:0000326);; Cellular Component: endoplasmic reticulum (GO:0005783);; Cellular Component: plasma membrane (GO:0005886);; Biological Process: glycolytic process (GO:0006096);; Biological Process: polyamine catabolic process (GO:0006598);; Biological Process: calcium ion transport (GO:0006816);; Biological Process: iron ion transport (GO:0006826);; Biol…	up
Potri.001G235700.v3.0	0.026657	1.34621	--	--	--	--	--	--	Domain of unknown function (DUF966)	Protein UPSTREAM OF FLC GN=UFC OS=Arabidopsis thaliana (Mouse-ear cress) PE=2 SV=1	S	Function unknown	hypothetical protein POPTR_0001s24240g [Populus trichocarpa]	Cellular Component: plasma membrane (GO:0005886);;	up
Potri.001G239100.v3.0	5.03848e-16	2.67471	[RTKL]	General function prediction only;; Signal transduction mechanisms;; Transcription;; Replication, recombination and repair	--	--	--	--	Protein kinase domain;; Protein tyrosine kinase;; U-box domain;; Universal stress protein family	Serine/threonine-protein kinase GN=PUB33 OS=Arabidopsis thaliana (Mouse-ear cress) PE=2 SV=2	T	Signal transduction mechanisms	hypothetical protein POPTR_0001s24600g [Populus trichocarpa]	Molecular Function: nucleotide binding (GO:0000166);; Cellular Component: plasma membrane (GO:0005886);; Biological Process: cellular protein modification process (GO:0006464);; Cellular Component: chloroplast (GO:0009507);; Molecular Function: kinase activity (GO:0016301);; Molecular Function: transferase activity, transferring phosphorus-containing groups (GO:0016772);; Molecular Function: liga…	up
Potri.001G239300.v3.0	6.09043e-12	2.26994	[T]	Signal transduction mechanisms	--	--	[T]	Signal transduction mechanisms	Protein phosphatase 2C;; Stage II sporulation protein E (SpoIIE)	Probable protein phosphatase 2C 4 GN=PLL5 OS=Arabidopsis thaliana (Mouse-ear cress) PE=2 SV=1	T	Signal transduction mechanisms	phosphatase 2C family protein [Populus trichocarpa]	Biological Process: MAPK cascade (GO:0000165);; Molecular Function: phosphoprotein phosphatase activity (GO:0004721);; Molecular Function: protein serine/threonine phosphatase activity (GO:0004722);; Cellular Component: nucleus (GO:0005634);; Cellular Component: plasma membrane (GO:0005886);; Biological Process: N-terminal protein myristoylation (GO:0006499);; Biological Process: protein targetin…	up
Potri.001G241800.v3.0	9.80209e-12	2.37725	--	--	--	--	--	--	GRAS domain family	Scarecrow-like protein 14 GN=SCL14 OS=Arabidopsis thaliana (Mouse-ear cress) PE=2 SV=2	K	Transcription	hypothetical protein POPTR_0001s24860g [Populus trichocarpa]	Biological Process: respiratory burst involved in defense response (GO:0002679);; Molecular Function: protein binding (GO:0005515);; Cellular Component: nucleus (GO:0005634);; Cellular Component: cytosol (GO:0005829);; Biological Process: regulation of transcription, DNA-templated (GO:0006355);; Biological Process: tryptophan metabolic process (GO:0006568);; Biological Process: response to xenobi…	up
Potri.001G242000.v3.0	0.0312127	2.54716	--	--	--	--	--	--	GRAS domain family	Scarecrow-like protein 14 GN=SCL14 OS=Arabidopsis thaliana (Mouse-ear cress) PE=2 SV=2	R	General function prediction only	hypothetical protein POPTR_0001s24880g [Populus trichocarpa]	Biological Process: respiratory burst involved in defense response (GO:0002679);; Molecular Function: binding (GO:0005488);; Biological Process: regulation of transcription, DNA-templated (GO:0006355);; Biological Process: tryptophan metabolic process (GO:0006568);; Biological Process: multicellular organismal development (GO:0007275);; Biological Process: response to abiotic stimulus (GO:0009628…	up
Potri.001G243300.v3.0	0.000959508	2.66	--	--	--	--	[O]	Posttranslational modification, protein turnover, chaperones	Protein of unknown function (DUF1117);; zinc-finger;; Ring finger domain;; RING-H2 zinc finger;; Zinc finger, C3HC4 type (RING finger)	E3 ubiquitin-protein ligase RING1 GN=RING1 OS=Gossypium hirsutum (Upland cotton) PE=1 SV=1	O	Posttranslational modification, protein turnover, chaperones	PREDICTED: E3 ubiquitin-protein ligase RING1-like [Populus euphratica]	Molecular Function: ubiquitin-protein transferase activity (GO:0004842);; Molecular Function: protein binding (GO:0005515);; Cellular Component: nucleus (GO:0005634);; Cellular Component: cytosol (GO:0005829);; Biological Process: amino acid transport (GO:0006865);; Cellular Component: amyloplast (GO:0009501);; Biological Process: gravitropism (GO:0009630);; Biological Process: negative regulatio…	up
Potri.001G245000.v3.0	0.0243731	1.51739	[IQR]	Lipid transport and metabolism;; Secondary metabolites biosynthesis, transport and catabolism;; General function prediction only	K08081|0|pop:POPTR_0001s25180g|POPTRDRAFT_706088; hypothetical protein; K08081 Tropinone reductase 1 [EC:1.1.1.206] (A)	Tropane, piperidine and pyridine alkaloid biosynthesis (ko00960)	[R]	General function prediction only	short chain dehydrogenase;; Enoyl-(Acyl carrier protein) reductase;; KR domain	Tropinone reductase homolog At1g07440 GN=At1g07440 OS=Arabidopsis thaliana (Mouse-ear cress) PE=1 SV=1	Q	Secondary metabolites biosynthesis, transport and catabolism	tropinone reductase family protein [Populus trichocarpa]	Biological Process: maltose metabolic process (GO:0000023);; Biological Process: pentose-phosphate shunt (GO:0006098);; Biological Process: lipid metabolic process (GO:0006629);; Molecular Function: oxidoreductase activity, acting on the CH-OH group of donors, NAD or NADP as acceptor (GO:0016616);; Biological Process: starch biosynthetic process (GO:0019252);; Biological Process: positive regulat…	up
Potri.001G250700.v3.0	0.0311656	1.12466	[LKJ]	Replication, recombination and repair;; Transcription;; Translation, ribosomal structure and biogenesis	K13179|0|pop:POPTR_0001s25780g|POPTRDRAFT_1067929; hypothetical protein; K13179 ATP-dependent RNA helicase DDX18/HAS1 [EC:3.6.4.13] (A)	--	[A]	RNA processing and modification	DEAD/DEAH box helicase;; Domain of unknown function (DUF4217);; Helicase conserved C-terminal domain	DEAD-box ATP-dependent RNA helicase 27 OS=Oryza sativa subsp. japonica (Rice) PE=3 SV=1	A	RNA processing and modification	hypothetical protein POPTR_0001s25780g [Populus trichocarpa]	Biological Process: RNA methylation (GO:0001510);; Molecular Function: RNA binding (GO:0003723);; Molecular Function: ATP binding (GO:0005524);; Cellular Component: nucleolus (GO:0005730);; Cellular Component: cytosol (GO:0005829);; Biological Process: protein import into nucleus (GO:0006606);; Molecular Function: ATP-dependent helicase activity (GO:0008026);; Biological Process: pyrimidine ribon…	up
Potri.001G255300.v3.0	0.0112258	-2.07534	--	--	--	--	--	--	--	--	S	Function unknown	hypothetical protein POPTR_0001s26230g [Populus trichocarpa]	--	down
Potri.001G256400.v3.0	0.00466231	3.58631	[MG]	Cell wall/membrane/envelope biogenesis;; Carbohydrate transport and metabolism	--	--	[V]	Defense mechanisms	NAD dependent epimerase/dehydratase family;; 3-beta hydroxysteroid dehydrogenase/isomerase family;; NADH(P)-binding;; Male sterility protein;; NmrA-like family;; KR domain;; short chain dehydrogenase	Cinnamoyl-CoA reductase 1 GN=T24D18.5 OS=Arabidopsis thaliana (Mouse-ear cress) PE=1 SV=1	V	Defense mechanisms	cinnamyl-alcohol dehydrogenase family protein [Populus trichocarpa]	Molecular Function: nucleotide binding (GO:0000166);; Biological Process: alternative mRNA splicing, via spliceosome (GO:0000380);; Molecular Function: double-stranded DNA binding (GO:0003690);; Molecular Function: single-stranded DNA binding (GO:0003697);; Molecular Function: mRNA binding (GO:0003729);; Molecular Function: catalytic activity (GO:0003824);; Molecular Function: protein kinase acti…	up
Potri.001G257400.v3.0	0.0263865	-1.42212	--	--	--	--	--	--	--	--	S	Function unknown	hypothetical protein POPTR_0001s26450g [Populus trichocarpa]	--	down
Potri.001G263400.v3.0	0.00598971	2.17577	[E]	Amino acid transport and metabolism	K13366|0|pop:POPTR_0001s27060g|POPTRDRAFT_839752; hypothetical protein; K13366 polyamine oxidase [EC:1.5.3.14 1.5.3.16 1.5.3.-] (A)	Arginine and proline metabolism (ko00330);; beta-Alanine metabolism (ko00410)	[Q]	Secondary metabolites biosynthesis, transport and catabolism	Flavin containing amine oxidoreductase;; NAD(P)-binding Rossmann-like domain;; FAD dependent oxidoreductase;; FAD binding domain	Polyamine oxidase 1 GN=MSH12.17 OS=Arabidopsis thaliana (Mouse-ear cress) PE=1 SV=1	Q	Secondary metabolites biosynthesis, transport and catabolism	hypothetical protein POPTR_0001s27060g [Populus trichocarpa]	Cellular Component: mitochondrion (GO:0005739);; Biological Process: polyamine catabolic process (GO:0006598);; Biological Process: chromatin modification (GO:0016568);; Biological Process: primary metabolic process (GO:0044238);; Biological Process: single-organism developmental process (GO:0044767);; Molecular Function: polyamine oxidase activity (GO:0046592);; Biological Process: system develo…	up
Potri.001G270000.v3.0	3.39613e-08	3.78223	--	--	--	--	--	--	Helix-loop-helix DNA-binding domain	Transcription factor bHLH130 GN=T24P15.19 OS=Arabidopsis thaliana (Mouse-ear cress) PE=1 SV=1	K	Transcription	hypothetical protein POPTR_0001s27680g [Populus trichocarpa]	Molecular Function: DNA binding (GO:0003677);; Molecular Function: sequence-specific DNA binding transcription factor activity (GO:0003700);; Cellular Component: nucleus (GO:0005634);; Biological Process: regulation of transcription, DNA-templated (GO:0006355);; Biological Process: response to gibberellin (GO:0009739);; Biological Process: positive regulation of flower development (GO:0009911);; …	up
Potri.001G270300.v3.0	3.77156e-06	3.99078	[Q]	Secondary metabolites biosynthesis, transport and catabolism	--	--	[QI]	Secondary metabolites biosynthesis, transport and catabolism;; Lipid transport and metabolism	Cytochrome P450	Cytochrome P450 87A3 GN=OSJNBa0088I22.16 OS=Oryza sativa subsp. japonica (Rice) PE=2 SV=3	Q	Secondary metabolites biosynthesis, transport and catabolism	hypothetical protein POPTR_0001s27700g [Populus trichocarpa]	Biological Process: microtubule bundle formation (GO:0001578);; Molecular Function: monooxygenase activity (GO:0004497);; Molecular Function: iron ion binding (GO:0005506);; Biological Process: response to stress (GO:0006950);; Molecular Function: electron carrier activity (GO:0009055);; Biological Process: skotomorphogenesis (GO:0009647);; Biological Process: abscisic acid metabolic process (GO:…	up
Potri.001G270600.v3.0	4.27653e-06	3.48797	[Q]	Secondary metabolites biosynthesis, transport and catabolism	--	--	[QI]	Secondary metabolites biosynthesis, transport and catabolism;; Lipid transport and metabolism	Cytochrome P450	Cytochrome P450 87A3 GN=OSJNBa0088I22.16 OS=Oryza sativa subsp. japonica (Rice) PE=2 SV=3	Q	Secondary metabolites biosynthesis, transport and catabolism	hypothetical protein POPTR_0001s27750g [Populus trichocarpa]	Biological Process: microtubule bundle formation (GO:0001578);; Molecular Function: monooxygenase activity (GO:0004497);; Molecular Function: iron ion binding (GO:0005506);; Biological Process: response to stress (GO:0006950);; Molecular Function: electron carrier activity (GO:0009055);; Biological Process: skotomorphogenesis (GO:0009647);; Biological Process: abscisic acid metabolic process (GO:…	up
Potri.001G272700.v3.0	0.00572539	-1.15685	[Z]	Cytoskeleton	K07375|0|pop:POPTR_0001s27960g|POPTRDRAFT_706495; hypothetical protein; K07375 tubulin beta (A)	Phagosome (ko04145)	[Z]	Cytoskeleton	Tubulin/FtsZ family, GTPase domain;; Tubulin C-terminal domain	Tubulin beta-4 chain OS=Oryza sativa subsp. japonica (Rice) PE=2 SV=1	Z	Cytoskeleton	PREDICTED: tubulin beta-4 chain-like [Populus euphratica]	Biological Process: polysaccharide biosynthetic process (GO:0000271);; Molecular Function: GTPase activity (GO:0003924);; Molecular Function: structural constituent of cytoskeleton (GO:0005200);; Molecular Function: GTP binding (GO:0005525);; Cellular Component: cell wall (GO:0005618);; Cellular Component: nucleolus (GO:0005730);; Cellular Component: cytoplasm (GO:0005737);; Cellular Component: v…	down
Potri.001G278500.v3.0	5.22714e-05	1.56629	[T]	Signal transduction mechanisms	--	--	[T]	Signal transduction mechanisms	Protein phosphatase 2C;; Protein phosphatase 2C	Probable protein phosphatase 2C 25 GN=At2g30020 OS=Arabidopsis thaliana (Mouse-ear cress) PE=1 SV=1	T	Signal transduction mechanisms	phosphatase 2C family protein [Populus trichocarpa]	Biological Process: developmental process involved in reproduction (GO:0003006);; Molecular Function: protein serine/threonine phosphatase activity (GO:0004722);; Cellular Component: nucleus (GO:0005634);; Cellular Component: plasma membrane (GO:0005886);; Biological Process: protein dephosphorylation (GO:0006470);; Cellular Component: chloroplast (GO:0009507);; Biological Process: response to wo…	up
Potri.001G279100.v3.0	0.017722	-1.00894	[G]	Carbohydrate transport and metabolism	K01103|0|pop:POPTR_0001s28590g|POPTRDRAFT_815458; FRUCTOSE-2 family protein; K01103 6-phosphofructo-2-kinase / fructose-2,6-biphosphatase 3&#160; [EC:2.7.1.105 3.1.3.46] (A)	Fructose and mannose metabolism (ko00051)	[G]	Carbohydrate transport and metabolism	6-phosphofructo-2-kinase;; Histidine phosphatase superfamily (branch 1);; Starch binding domain;; AAA domain	Fructose-2,6-bisphosphatase GN=F10K1.19 OS=Arabidopsis thaliana (Mouse-ear cress) PE=1 SV=1	G	Carbohydrate transport and metabolism	FRUCTOSE-2 family protein [Populus trichocarpa]	Molecular Function: 6-phosphofructo-2-kinase activity (GO:0003873);; Molecular Function: fructose-2,6-bisphosphate 2-phosphatase activity (GO:0004331);; Molecular Function: ATP binding (GO:0005524);; Cellular Component: nucleus (GO:0005634);; Cellular Component: cytosol (GO:0005829);; Cellular Component: plasma membrane (GO:0005886);; Biological Process: fructose metabolic process (GO:0006000);; …	down
Potri.001G279400.v3.0	0.0375107	-1.75256	[KR]	Transcription;; General function prediction only	--	--	--	--	Acetyltransferase (GNAT) family;; FR47-like protein	Probable N-acetyltransferase HLS1 GN=F19F18.70 OS=Arabidopsis thaliana (Mouse-ear cress) PE=1 SV=1	R	General function prediction only	hypothetical protein POPTR_0001s28630g [Populus trichocarpa]	Molecular Function: N-acetyltransferase activity (GO:0008080);; Biological Process: metabolic process (GO:0008152);; Biological Process: photomorphogenesis (GO:0009640);; Biological Process: response to ethylene (GO:0009723);; Biological Process: auxin-activated signaling pathway (GO:0009734);; Biological Process: unidimensional cell growth (GO:0009826);;	down
Potri.001G280200.v3.0	0.0258857	-1.1219	--	--	--	--	[T]	Signal transduction mechanisms	Protein tyrosine kinase;; Protein kinase domain;; Leucine rich repeat N-terminal domain;; Leucine rich repeat;; Leucine Rich Repeat	Probable LRR receptor-like serine/threonine-protein kinase MRH1 (Precursor) GN=MRH1 OS=Arabidopsis thaliana (Mouse-ear cress) PE=2 SV=1	T	Signal transduction mechanisms	hypothetical protein POPTR_0001s28710g [Populus trichocarpa]	Biological Process: cell morphogenesis (GO:0000902);; Molecular Function: protein serine/threonine kinase activity (GO:0004674);; Cellular Component: plasma membrane (GO:0005886);; Biological Process: signal transduction (GO:0007165);; Biological Process: protoderm histogenesis (GO:0010068);; Biological Process: cuticle development (GO:0042335);; Biological Process: cellular biosynthetic process …	down
Potri.001G281900.v3.0	3.76248e-15	2.94111	--	--	--	--	[GC]	Carbohydrate transport and metabolism;; Energy production and conversion	UDP-glucoronosyl and UDP-glucosyl transferase	UDP-glycosyltransferase 87A2 GN=UGT87A2 OS=Arabidopsis thaliana (Mouse-ear cress) PE=1 SV=1	CG	Energy production and conversion;; Carbohydrate transport and metabolism	hypothetical protein POPTR_0001s28870g [Populus trichocarpa]	Cellular Component: nucleus (GO:0005634);; Cellular Component: cytosol (GO:0005829);; Biological Process: signal transduction (GO:0007165);; Biological Process: metabolic process (GO:0008152);; Biological Process: toxin catabolic process (GO:0009407);; Biological Process: systemic acquired resistance (GO:0009627);; Biological Process: response to abiotic stimulus (GO:0009628);; Biological Process…	up
Potri.001G282000.v3.0	1.39188e-05	3.69643	--	--	--	--	[GC]	Carbohydrate transport and metabolism;; Energy production and conversion	--	UDP-glycosyltransferase 87A2 GN=UGT87A2 OS=Arabidopsis thaliana (Mouse-ear cress) PE=1 SV=1	CG	Energy production and conversion;; Carbohydrate transport and metabolism	hypothetical protein POPTR_0001s28880g [Populus trichocarpa]	Cellular Component: nucleus (GO:0005634);; Cellular Component: cytosol (GO:0005829);; Biological Process: toxin catabolic process (GO:0009407);; Biological Process: systemic acquired resistance (GO:0009627);; Biological Process: regulation of flower development (GO:0009909);; Biological Process: response to cyclopentenone (GO:0010583);; Molecular Function: transferase activity, transferring glyco…	up
Potri.001G282100.v3.0	0.0461597	1.04674	--	--	--	--	[GC]	Carbohydrate transport and metabolism;; Energy production and conversion	UDP-glucoronosyl and UDP-glucosyl transferase	UDP-glycosyltransferase 87A2 GN=UGT87A2 OS=Arabidopsis thaliana (Mouse-ear cress) PE=1 SV=1	CG	Energy production and conversion;; Carbohydrate transport and metabolism	hypothetical protein POPTR_0001s28890g [Populus trichocarpa]	Cellular Component: nucleus (GO:0005634);; Cellular Component: cytosol (GO:0005829);; Biological Process: cellular aromatic compound metabolic process (GO:0006725);; Biological Process: signal transduction (GO:0007165);; Biological Process: metabolic process (GO:0008152);; Biological Process: toxin catabolic process (GO:0009407);; Biological Process: systemic acquired resistance (GO:0009627);; Bi…	up
Potri.001G285300.v3.0	0.000134938	1.4202	[P]	Inorganic ion transport and metabolism	--	--	--	--	CorA-like Mg2+ transporter protein	--	S	Function unknown	PREDICTED: uncharacterized protein LOC105129731 [Populus euphratica]	Cellular Component: membrane (GO:0016020);; Biological Process: metal ion transport (GO:0030001);; Molecular Function: metal ion transmembrane transporter activity (GO:0046873);; Biological Process: transmembrane transport (GO:0055085);;	up
Potri.001G286700.v3.0	0.0109145	2.27586	[O]	Posttranslational modification, protein turnover, chaperones	K04079|0|pop:POPTR_0001s29350g|POPTRDRAFT_642154; HSP80 family protein; K04079 molecular chaperone HtpG (A)	Protein processing in endoplasmic reticulum (ko04141);; Plant-pathogen interaction (ko04626)	[O]	Posttranslational modification, protein turnover, chaperones	Hsp90 protein;; Histidine kinase-, DNA gyrase B-, and HSP90-like ATPase;; Histidine kinase-, DNA gyrase B-, and HSP90-like ATPase	Heat shock protein 81-1 OS=Oryza sativa subsp. japonica (Rice) PE=3 SV=2	O	Posttranslational modification, protein turnover, chaperones	HSP80 family protein [Populus trichocarpa]	Molecular Function: ATP binding (GO:0005524);; Cellular Component: cell wall (GO:0005618);; Cellular Component: nucleolus (GO:0005730);; Cellular Component: mitochondrion (GO:0005739);; Cellular Component: vacuolar membrane (GO:0005774);; Cellular Component: endoplasmic reticulum (GO:0005783);; Cellular Component: Golgi apparatus (GO:0005794);; Cellular Component: cytosol (GO:0005829);; Cellular …	up
Potri.001G287400.v3.0	0.00397641	-1.16839	[C]	Energy production and conversion	K00026|0|pop:POPTR_0001s29420g|POPTRDRAFT_798097; malate dehydrogenase family protein; K00026 malate dehydrogenase [EC:1.1.1.37] (A)	Citrate cycle (TCA cycle) (ko00020);; Cysteine and methionine metabolism (ko00270);; Pyruvate metabolism (ko00620);; Glyoxylate and dicarboxylate metabolism (ko00630);; Carbon fixation in photosynthetic organisms (ko00710);; Carbon metabolism (ko01200)	[C]	Energy production and conversion	lactate/malate dehydrogenase, alpha/beta C-terminal domain;; lactate/malate dehydrogenase, NAD binding domain	Malate dehydrogenase, glyoxysomal (Precursor) OS=Citrullus lanatus (Watermelon) PE=1 SV=1	C	Energy production and conversion	malate dehydrogenase family protein [Populus trichocarpa]	Biological Process: sulfur amino acid metabolic process (GO:0000096);; Biological Process: MAPK cascade (GO:0000165);; Molecular Function: copper ion binding (GO:0005507);; Cellular Component: cell wall (GO:0005618);; Cellular Component: mitochondrial matrix (GO:0005759);; Cellular Component: vacuolar membrane (GO:0005774);; Cellular Component: peroxisome (GO:0005777);; Cellular Component: Golgi …	down
Potri.001G290200.v3.0	0.00463131	3.32625	--	--	--	--	--	--	--	--	S	Function unknown	hypothetical protein POPTR_0001s29750g [Populus trichocarpa]	--	up
Potri.001G292000.v3.0	0.00020414	-1.30365	--	--	--	--	--	--	--	--	S	Function unknown	hypothetical protein POPTR_0001s29940g [Populus trichocarpa]	Cellular Component: chloroplast (GO:0009507);; Cellular Component: photosynthetic membrane (GO:0034357);;	down
Potri.001G296100.v3.0	0.00879331	1.05207	--	--	--	--	[E]	Amino acid transport and metabolism	Amino acid permease;; Amino acid permease	Probable polyamine transporter At3g19553 GN=At3g19553 OS=Arabidopsis thaliana (Mouse-ear cress) PE=3 SV=1	E	Amino acid transport and metabolism	PREDICTED: probable polyamine transporter At3g19553 [Populus euphratica]	Biological Process: amino acid transmembrane transport (GO:0003333);; Cellular Component: plasma membrane (GO:0005886);; Molecular Function: polyamine transmembrane transporter activity (GO:0015203);; Molecular Function: basic amino acid transmembrane transporter activity (GO:0015326);; Biological Process: chlorophyll catabolic process (GO:0015996);; Cellular Component: integral component of memb…	up
Potri.001G296200.v3.0	0.0113862	1.25513	--	--	--	--	--	--	Transcriptional regulator of RNA polII, SAGA, subunit	--	S	Function unknown	hypothetical protein POPTR_0001s30340g [Populus trichocarpa]	Cellular Component: SAGA-type complex (GO:0070461);;	up
Potri.001G296500.v3.0	5.05004e-06	1.54322	--	--	--	--	[R]	General function prediction only	Leucine Rich repeats (2 copies);; Leucine Rich Repeat;; Leucine rich repeat N-terminal domain;; Leucine rich repeat;; Leucine Rich repeat;; Leucine rich repeat	Somatic embryogenesis receptor kinase 1 (Precursor) OS=Arabidopsis thaliana (Mouse-ear cress) PE=1 SV=2	R	General function prediction only	putative leucine-rich repeat family protein [Populus trichocarpa]	Molecular Function: protein kinase activity (GO:0004672);; Cellular Component: plasma membrane (GO:0005886);; Biological Process: polysaccharide metabolic process (GO:0005976);; Biological Process: microtubule nucleation (GO:0007020);; Biological Process: pattern specification process (GO:0007389);; Biological Process: embryo sac development (GO:0009553);; Biological Process: microsporogenesis (G…	up
Potri.001G297200.v3.0	0.00523987	1.02702	[T]	Signal transduction mechanisms	--	--	[T]	Signal transduction mechanisms	Protein phosphatase 2C	Probable protein phosphatase 2C 63 GN=At4g33920 OS=Arabidopsis thaliana (Mouse-ear cress) PE=2 SV=1	T	Signal transduction mechanisms	hypothetical protein POPTR_0001s30440g [Populus trichocarpa]	Molecular Function: protein serine/threonine phosphatase activity (GO:0004722);; Cellular Component: nucleus (GO:0005634);; Cellular Component: mitochondrion (GO:0005739);; Cellular Component: plasma membrane (GO:0005886);; Biological Process: protein dephosphorylation (GO:0006470);; Biological Process: protein targeting to membrane (GO:0006612);; Biological Process: membrane fusion (GO:0006944);…	up
Potri.001G303600.v3.0	0.00578197	3.77108	--	--	--	--	[GC]	Carbohydrate transport and metabolism;; Energy production and conversion	UDP-glucoronosyl and UDP-glucosyl transferase	Scopoletin glucosyltransferase GN=TOGT1 OS=Nicotiana tabacum (Common tobacco) PE=1 SV=1	CG	Energy production and conversion;; Carbohydrate transport and metabolism	hypothetical protein POPTR_0001s31120g [Populus trichocarpa]	Cellular Component: cytosol (GO:0005829);; Biological Process: toxin catabolic process (GO:0009407);; Cellular Component: chloroplast (GO:0009507);; Biological Process: response to ethylene (GO:0009723);; Biological Process: response to UV-B (GO:0010224);; Molecular Function: abscisic acid glucosyltransferase activity (GO:0010294);; Biological Process: response to cyclopentenone (GO:0010583);; Bi…	up
Potri.001G303700.v3.0	0.00112576	1.34057	[GC]	Carbohydrate transport and metabolism;; Energy production and conversion	--	--	[GC]	Carbohydrate transport and metabolism;; Energy production and conversion	UDP-glucoronosyl and UDP-glucosyl transferase	Scopoletin glucosyltransferase GN=TOGT1 OS=Nicotiana tabacum (Common tobacco) PE=1 SV=1	CG	Energy production and conversion;; Carbohydrate transport and metabolism	hypothetical protein POPTR_0001s31130g [Populus trichocarpa]	Cellular Component: cytosol (GO:0005829);; Biological Process: toxin catabolic process (GO:0009407);; Cellular Component: chloroplast (GO:0009507);; Biological Process: response to ethylene (GO:0009723);; Biological Process: response to UV-B (GO:0010224);; Molecular Function: abscisic acid glucosyltransferase activity (GO:0010294);; Biological Process: response to cyclopentenone (GO:0010583);; Bi…	up
Potri.001G307700.v3.0	0.0227755	1.73572	--	--	--	--	--	--	NYN domain;; OST-HTH/LOTUS domain;; OST-HTH Associated domain	--	S	Function unknown	PREDICTED: uncharacterized protein LOC105140529 [Populus euphratica]	--	up
Potri.001G309100.v3.0	0.0257756	1.11653	--	--	--	--	[K]	Transcription	Myb/SANT-like DNA-binding domain;; Myb/SANT-like DNA-binding domain;; Alcohol dehydrogenase transcription factor Myb/SANT-like;; Myb-like DNA-binding domain;; Myb-like DNA-binding domain	Trihelix transcription factor GT-2 GN=GT-2 OS=Arabidopsis thaliana (Mouse-ear cress) PE=2 SV=1	K	Transcription	hypothetical protein POPTR_0001s31660g [Populus trichocarpa]	Molecular Function: sequence-specific DNA binding transcription factor activity (GO:0003700);; Cellular Component: nucleus (GO:0005634);; Biological Process: regulation of transcription, DNA-templated (GO:0006355);; Biological Process: axis specification (GO:0009798);; Biological Process: response to organic substance (GO:0010033);; Biological Process: regulation of growth (GO:0040008);; Molecula…	up
Potri.001G315000.v3.0	0.00013325	2.01613	[RTKL]	General function prediction only;; Signal transduction mechanisms;; Transcription;; Replication, recombination and repair	--	--	[T]	Signal transduction mechanisms	Protein kinase domain;; Protein tyrosine kinase	Receptor like protein kinase S.2 GN=F24L7.6 OS=Arabidopsis thaliana (Mouse-ear cress) PE=2 SV=2	T	Signal transduction mechanisms	kinase family protein [Populus trichocarpa]	Molecular Function: protein serine/threonine kinase activity (GO:0004674);; Molecular Function: ATP binding (GO:0005524);; Cellular Component: vacuole (GO:0005773);; Cellular Component: plasma membrane (GO:0005886);; Biological Process: protein phosphorylation (GO:0006468);; Biological Process: pollen development (GO:0009555);; Biological Process: response to bacterium (GO:0009617);; Biological P…	up
Potri.001G316300.v3.0	0.0383398	1.64243	--	--	--	--	[B]	Chromatin structure and dynamics	Paired amphipathic helix repeat	Paired amphipathic helix protein Sin3-like 1 GN=SNL1 OS=Arabidopsis thaliana (Mouse-ear cress) PE=1 SV=2	B	Chromatin structure and dynamics	hypothetical protein POPTR_0001s32360g [Populus trichocarpa]	Cellular Component: nucleus (GO:0005634);; Biological Process: regulation of transcription, DNA-templated (GO:0006355);;	up
Potri.001G317700.v3.0	0.0126751	1.58149	--	--	--	--	[E]	Amino acid transport and metabolism	Methyltransferase domain;; Methyltransferase domain;; Spermine/spermidine synthase	--	E	Amino acid transport and metabolism	hypothetical protein POPTR_0001s32510g [Populus trichocarpa]	Molecular Function: methyltransferase activity (GO:0008168);; Biological Process: methylation (GO:0032259);;	up
Potri.001G319100.v3.0	0.00452536	-1.66493	[O]	Posttranslational modification, protein turnover, chaperones	--	--	[O]	Posttranslational modification, protein turnover, chaperones	DnaJ domain	Chaperone protein dnaJ 20, chloroplastic (Precursor) GN=F18A5.220 OS=Arabidopsis thaliana (Mouse-ear cress) PE=1 SV=2	O	Posttranslational modification, protein turnover, chaperones	heat shock protein DnaJ [Populus trichocarpa]	Molecular Function: binding (GO:0005488);; Cellular Component: endoplasmic reticulum lumen (GO:0005788);; Cellular Component: plasma membrane (GO:0005886);; Biological Process: response to abiotic stimulus (GO:0009628);; Biological Process: cellular response to stimulus (GO:0051716);; Biological Process: pathogen-associated molecular pattern dependent induction by symbiont of host innate immune r…	down
Potri.001G319900.v3.0	0.0290242	1.07108	[R]	General function prediction only	--	--	[R]	General function prediction only	RNA recognition motif. (a.k.a. RRM, RBD, or RNP domain);; RNA recognition motif (a.k.a. RRM, RBD, or RNP domain);; RNA recognition motif. (a.k.a. RRM, RBD, or RNP domain)	Glycine-rich RNA-binding protein 2, mitochondrial (Precursor) GN=At4g13850 OS=Arabidopsis thaliana (Mouse-ear cress) PE=1 SV=1	R	General function prediction only	hypothetical protein POPTR_0323s00200g [Populus trichocarpa]	Molecular Function: nucleotide binding (GO:0000166);; Molecular Function: RNA binding transcription antitermination factor activity (GO:0001072);; Molecular Function: nucleic acid binding (GO:0003676);; Molecular Function: double-stranded DNA binding (GO:0003690);; Molecular Function: single-stranded DNA binding (GO:0003697);; Molecular Function: copper ion binding (GO:0005507);; Molecular Functi…	up
Potri.001G325100.v3.0	2.88693e-08	2.10048	--	--	--	--	--	--	No apical meristem (NAM) protein	NAC domain-containing protein 68 OS=Oryza sativa subsp. japonica (Rice) PE=2 SV=1	R	General function prediction only	hypothetical protein POPTR_0001s33260g [Populus trichocarpa]	Molecular Function: DNA binding (GO:0003677);; Molecular Function: sequence-specific DNA binding transcription factor activity (GO:0003700);; Molecular Function: binding (GO:0005488);; Cellular Component: nucleus (GO:0005634);; Biological Process: regulation of transcription, DNA-templated (GO:0006355);; Biological Process: response to temperature stimulus (GO:0009266);; Biological Process: respo…	up
Potri.001G330000.v3.0	0.000604051	-2.19665	--	--	--	--	[T]	Signal transduction mechanisms	--	--	T	Signal transduction mechanisms	hypothetical protein POPTR_0001s33760g [Populus trichocarpa]	--	down
Potri.001G331700.v3.0	5.41263e-14	-2.4693	[P]	Inorganic ion transport and metabolism	K05016|0|pop:POPTR_0001s33920g|POPTRDRAFT_829777; Chloride channel protein CLC-a; K05016 chloride channel 7 (A)	--	[P]	Inorganic ion transport and metabolism	Voltage gated chloride channel;; CBS domain	Chloride channel protein CLC-b GN=MYF5.4 OS=Arabidopsis thaliana (Mouse-ear cress) PE=1 SV=1	P	Inorganic ion transport and metabolism	Chloride channel protein CLC-a [Populus trichocarpa]	Molecular Function: voltage-gated chloride channel activity (GO:0005247);; Cellular Component: nucleus (GO:0005634);; Biological Process: chloride transport (GO:0006821);; Molecular Function: nitrate:proton symporter activity (GO:0009671);; Cellular Component: plant-type vacuole membrane (GO:0009705);; Biological Process: response to nitrate (GO:0010167);; Biological Process: nitrate transport (G…	down
Potri.001G334500.v3.0	0.00753751	1.89775	--	--	--	--	--	--	--	--	S	Function unknown	hypothetical protein POPTR_0001s34210g [Populus trichocarpa]	--	up
Potri.001G335300.v3.0	0.000724401	1.74285	--	--	--	--	[E]	Amino acid transport and metabolism	Transmembrane amino acid transporter protein;; Tryptophan/tyrosine permease family	Lysine histidine transporter 1 GN=LHT1 OS=Arabidopsis thaliana (Mouse-ear cress) PE=1 SV=1	E	Amino acid transport and metabolism	lysine and histidine specific transporter family protein [Populus trichocarpa]	Biological Process: amino acid transmembrane transport (GO:0003333);; Molecular Function: amine transmembrane transporter activity (GO:0005275);; Cellular Component: plasma membrane (GO:0005886);; Biological Process: N-terminal protein myristoylation (GO:0006499);; Biological Process: protein targeting to membrane (GO:0006612);; Biological Process: nucleotide transport (GO:0006862);; Biological P…	up
Potri.001G337400.v3.0	0.00147443	1.25367	--	--	K00036|0|pop:POPTR_0001s36160g|POPTRDRAFT_641721; glucose-6-phosphate 1-dehydrogenase family protein; K00036 glucose-6-phosphate 1-dehydrogenase [EC:1.1.1.49] (A)	Pentose phosphate pathway (ko00030);; Glutathione metabolism (ko00480);; Carbon metabolism (ko01200)	[G]	Carbohydrate transport and metabolism	Glucose-6-phosphate dehydrogenase, C-terminal domain;; Glucose-6-phosphate dehydrogenase, NAD binding domain	Glucose-6-phosphate 1-dehydrogenase, cytoplasmic isoform 2 GN=ACG12 OS=Arabidopsis thaliana (Mouse-ear cress) PE=2 SV=1	G	Carbohydrate transport and metabolism	glucose-6-phosphate 1-dehydrogenase family protein [Populus trichocarpa]	Molecular Function: glucose-6-phosphate dehydrogenase activity (GO:0004345);; Cellular Component: cytosol (GO:0005829);; Biological Process: chromatin assembly or disassembly (GO:0006333);; Biological Process: pentose-phosphate shunt, oxidative branch (GO:0009051);; Cellular Component: chloroplast (GO:0009507);; Biological Process: response to cadmium ion (GO:0046686);; Molecular Function: NADP b…	up
Potri.001G344800.v3.0	0.00020414	-1.58062	[Q]	Secondary metabolites biosynthesis, transport and catabolism	--	--	--	--	Flavin containing amine oxidoreductase;; Flavin containing amine oxidoreductase	--	H	Coenzyme transport and metabolism	amine oxidase family protein [Populus trichocarpa]	Cellular Component: chloroplast envelope (GO:0009941);; Biological Process: stomatal complex morphogenesis (GO:0010103);; Molecular Function: oxidoreductase activity (GO:0016491);; Biological Process: mRNA modification (GO:0016556);; Biological Process: oxidation-reduction process (GO:0055114);;	down
Potri.001G347700.v3.0	0.0284615	1.61713	[O]	Posttranslational modification, protein turnover, chaperones	K03676|1.88119e-59|pop:POPTR_0001s35090g|POPTRDRAFT_173884; hypothetical protein; K03676 glutaredoxin 3 (A)	--	[O]	Posttranslational modification, protein turnover, chaperones	Glutaredoxin;; Glutathione S-transferase, N-terminal domain	Glutaredoxin OS=Vernicia fordii (Tung) PE=3 SV=1	O	Posttranslational modification, protein turnover, chaperones	hypothetical protein POPTR_0001s35090g [Populus trichocarpa]	Molecular Function: glutathione-disulfide reductase activity (GO:0004362);; Cellular Component: vacuole (GO:0005773);; Cellular Component: Golgi apparatus (GO:0005794);; Cellular Component: cytosol (GO:0005829);; Cellular Component: plasma membrane (GO:0005886);; Molecular Function: arsenate reductase (glutaredoxin) activity (GO:0008794);; Molecular Function: electron carrier activity (GO:0009055…	up
Potri.001G348000.v3.0	0.00222582	1.72706	[RTKL]	General function prediction only;; Signal transduction mechanisms;; Transcription;; Replication, recombination and repair	--	--	--	--	Protein tyrosine kinase;; Protein kinase domain;; Salt stress response/antifungal	Cysteine-rich receptor-like protein kinase 42 (Precursor) GN=CRK42 OS=Arabidopsis thaliana (Mouse-ear cress) PE=2 SV=1	T	Signal transduction mechanisms	PREDICTED: cysteine-rich receptor-like protein kinase 42 [Populus euphratica]	Molecular Function: protein serine/threonine kinase activity (GO:0004674);; Molecular Function: calmodulin binding (GO:0005516);; Molecular Function: ATP binding (GO:0005524);; Cellular Component: plasma membrane (GO:0005886);; Biological Process: protein phosphorylation (GO:0006468);; Biological Process: ion transport (GO:0006811);; Cellular Component: plasmodesma (GO:0009506);; Biological Proce…	up
Potri.001G348600.v3.0	0.00540415	1.02636	[H]	Coenzyme transport and metabolism	K00278|0|pop:POPTR_0001s34980g|POPTRDRAFT_173845; hypothetical protein; K00278 L-aspartate oxidase [EC:1.4.3.16] (A)	Alanine, aspartate and glutamate metabolism (ko00250);; Nicotinate and nicotinamide metabolism (ko00760)	[C]	Energy production and conversion	FAD binding domain;; Fumarate reductase flavoprotein C-term	L-aspartate oxidase, chloroplastic (Precursor) GN=AO OS=Arabidopsis thaliana (Mouse-ear cress) PE=2 SV=1	H	Coenzyme transport and metabolism	hypothetical protein POPTR_0001s34980g [Populus trichocarpa]	Cellular Component: cytoplasm (GO:0005737);; Cellular Component: mitochondrion (GO:0005739);; Molecular Function: L-aspartate oxidase activity (GO:0008734);; Molecular Function: electron carrier activity (GO:0009055);; Biological Process: NAD biosynthetic process (GO:0009435);; Cellular Component: chloroplast (GO:0009507);; Cellular Component: membrane (GO:0016020);; Molecular Function: ion bindi…	up
Potri.001G349600.v3.0	0.0068842	3.62785	[MG]	Cell wall/membrane/envelope biogenesis;; Carbohydrate transport and metabolism	--	--	[V]	Defense mechanisms	3-beta hydroxysteroid dehydrogenase/isomerase family;; NAD dependent epimerase/dehydratase family;; NADH(P)-binding;; short chain dehydrogenase;; NmrA-like family;; Polysaccharide biosynthesis protein	Tetraketide alpha-pyrone reductase 1 GN=F23E12.20 OS=Arabidopsis thaliana (Mouse-ear cress) PE=2 SV=1	V	Defense mechanisms	hypothetical protein POPTR_0001s34880g [Populus trichocarpa]	Molecular Function: nucleic acid binding (GO:0003676);; Molecular Function: 3-beta-hydroxy-delta5-steroid dehydrogenase activity (GO:0003854);; Molecular Function: protein binding (GO:0005515);; Cellular Component: endoplasmic reticulum (GO:0005783);; Biological Process: RNA processing (GO:0006396);; Biological Process: steroid biosynthetic process (GO:0006694);; Biological Process: transport (GO…	up
Potri.001G349900.v3.0	1.01045e-05	1.66394	[RTKL]	General function prediction only;; Signal transduction mechanisms;; Transcription;; Replication, recombination and repair	--	--	--	--	Protein tyrosine kinase;; Protein kinase domain;; Leucine rich repeat;; Leucine Rich Repeat;; Leucine Rich repeats (2 copies);; Leucine rich repeat;; Leucine rich repeat N-terminal domain;; Leucine Rich repeat	Probable inactive receptor kinase At1g27190 (Precursor) GN=At1g27190 OS=Arabidopsis thaliana (Mouse-ear cress) PE=1 SV=1	T	Signal transduction mechanisms	leucine-rich repeat transmembrane protein kinase [Populus trichocarpa]	Molecular Function: protein serine/threonine kinase activity (GO:0004674);; Molecular Function: steroid binding (GO:0005496);; Molecular Function: ATP binding (GO:0005524);; Cellular Component: extracellular region (GO:0005576);; Cellular Component: nucleus (GO:0005634);; Cellular Component: endosome (GO:0005768);; Cellular Component: plasma membrane (GO:0005886);; Biological Process: polysacchar…	up
Potri.001G351400.v3.0	0.00146687	-1.13881	[O]	Posttranslational modification, protein turnover, chaperones	--	--	--	--	Cyclophilin type peptidyl-prolyl cis-trans isomerase/CLD	Peptidyl-prolyl cis-trans isomerase, chloroplastic (Precursor) GN=TLP40 OS=Spinacia oleracea (Spinach) PE=1 SV=1	O	Posttranslational modification, protein turnover, chaperones	hypothetical protein POPTR_0001s34620g [Populus trichocarpa]	Biological Process: MAPK cascade (GO:0000165);; Biological Process: protein peptidyl-prolyl isomerization (GO:0000413);; Molecular Function: peptidyl-prolyl cis-trans isomerase activity (GO:0003755);; Biological Process: pentose-phosphate shunt (GO:0006098);; Biological Process: rRNA processing (GO:0006364);; Biological Process: protein folding (GO:0006457);; Biological Process: protein targeting…	down
Potri.001G352400.v3.0	0.000313103	3.72332	--	--	--	--	--	--	WRKY DNA -binding domain	Probable WRKY transcription factor 28 GN=WRKY28 OS=Arabidopsis thaliana (Mouse-ear cress) PE=2 SV=1	K	Transcription	hypothetical protein POPTR_0001s34520g [Populus trichocarpa]	Biological Process: immune effector process (GO:0002252);; Molecular Function: sequence-specific DNA binding transcription factor activity (GO:0003700);; Cellular Component: nucleus (GO:0005634);; Biological Process: regulation of transcription, DNA-templated (GO:0006355);; Biological Process: amino acid transport (GO:0006865);; Biological Process: response to nematode (GO:0009624);; Biological P…	up
Potri.001G358300.v3.0	0.00478592	-1.18141	[S]	Function unknown	--	--	[R]	General function prediction only	Domain of unknown function DUF221;; Late exocytosis, associated with Golgi transport;; Domain of unknown function (DUF4463)	CSC1-like protein ERD4 GN=ERD4 OS=Brassica juncea (Indian mustard) PE=3 SV=2	S	Function unknown	early-responsive to dehydration stress family protein [Populus trichocarpa]	Cellular Component: extracellular region (GO:0005576);; Cellular Component: vacuolar membrane (GO:0005774);; Cellular Component: plasma membrane (GO:0005886);; Cellular Component: plasmodesma (GO:0009506);; Biological Process: response to abiotic stimulus (GO:0009628);; Biological Process: response to hormone (GO:0009725);; Cellular Component: chloroplast envelope (GO:0009941);; Biological Proces…	down
Potri.001G358600.v3.0	0.00165644	3.65331	--	--	--	--	--	--	Remorin, C-terminal region	Uncharacterized protein At3g61260 GN=At3g61260 OS=Arabidopsis thaliana (Mouse-ear cress) PE=1 SV=1	S	Function unknown	remorin family protein [Populus trichocarpa]	Molecular Function: DNA binding (GO:0003677);; Molecular Function: protein binding (GO:0005515);; Cellular Component: plasma membrane (GO:0005886);; Molecular Function: galacturonate binding (GO:0048032);;	up
Potri.001G359200.v3.0	0.0117798	1.58621	[G]	Carbohydrate transport and metabolism	--	--	[G]	Carbohydrate transport and metabolism	Alpha amylase, catalytic domain;; Carbohydrate-binding module 48 (Isoamylase N-terminal domain)	1,4-alpha-glucan-branching enzyme 3, chloroplastic/amyloplastic (Precursor) GN=MQC12.20 OS=Arabidopsis thaliana (Mouse-ear cress) PE=1 SV=1	G	Carbohydrate transport and metabolism	PREDICTED: 1,4-alpha-glucan-branching enzyme 3, chloroplastic/amyloplastic isoform X1 [Populus euphratica]	Biological Process: maltose metabolic process (GO:0000023);; Biological Process: polysaccharide catabolic process (GO:0000272);; Molecular Function: 1,4-alpha-glucan branching enzyme activity (GO:0003844);; Molecular Function: alpha-amylase activity (GO:0004556);; Biological Process: glycogen biosynthetic process (GO:0005978);; Biological Process: pentose-phosphate shunt (GO:0006098);; Cellular C…	up
Potri.001G368000.v3.0	0.000166398	1.55127	[LR]	Replication, recombination and repair;; General function prediction only	--	--	[T]	Signal transduction mechanisms	NUDIX domain	Nudix hydrolase 10 GN=T30C3.4 OS=Arabidopsis thaliana (Mouse-ear cress) PE=1 SV=1	T	Signal transduction mechanisms	MutT/nudix family protein [Populus trichocarpa]	Biological Process: MAPK cascade (GO:0000165);; Molecular Function: NAD+ diphosphatase activity (GO:0000210);; Biological Process: respiratory burst involved in defense response (GO:0002679);; Molecular Function: protein binding (GO:0005515);; Cellular Component: nucleus (GO:0005634);; Cellular Component: cytosol (GO:0005829);; Cellular Component: plasma membrane (GO:0005886);; Biological Process…	up
Potri.001G369500.v3.0	0.00554697	1.49995	[K]	Transcription	K03027|0|pop:POPTR_0001s37820g|POPTRDRAFT_550226; DNA-directed RNA polymerase family protein; K03027 DNA-directed RNA polymerases I and III subunit RPAC1 (A)	Purine metabolism (ko00230);; Pyrimidine metabolism (ko00240);; RNA polymerase (ko03020)	[K]	Transcription	RNA polymerase Rpb3/RpoA insert domain;; RNA polymerase Rpb3/Rpb11 dimerisation domain	DNA-directed RNA polymerases IV and V subunit 3B GN=F26H6.8 OS=Arabidopsis thaliana (Mouse-ear cress) PE=1 SV=2	K	Transcription	DNA-directed RNA polymerase family protein [Populus trichocarpa]	Molecular Function: DNA binding (GO:0003677);; Molecular Function: DNA-directed RNA polymerase activity (GO:0003899);; Cellular Component: nucleolus (GO:0005730);; Biological Process: transcription, DNA-templated (GO:0006351);; Cellular Component: nucleoplasm part (GO:0044451);; Molecular Function: protein dimerization activity (GO:0046983);; Cellular Component: nuclear DNA-directed RNA polymeras…	up
Potri.001G369600.v3.0	0.000174654	1.36837	[J]	Translation, ribosomal structure and biogenesis	K14835|0|pop:POPTR_0001s37830g|POPTRDRAFT_1070096; hypothetical protein; K14835 ribosomal RNA methyltransferase Nop2 [EC:2.1.1.-] (A)	--	[A]	RNA processing and modification	NOL1/NOP2/sun family	Acetyl-coenzyme A carboxylase carboxyl transferase subunit beta, chloroplastic {ECO:0000255|HAMAP-Rule:MF_01395} OS=Oenothera elata subsp. hookeri (Hooker&apos;s evening primrose) PE=3 SV=2	A	RNA processing and modification	hypothetical protein POPTR_0001s37830g [Populus trichocarpa]	Molecular Function: RNA binding (GO:0003723);; Biological Process: rRNA processing (GO:0006364);; Molecular Function: S-adenosylmethionine-dependent methyltransferase activity (GO:0008757);; Biological Process: methylation (GO:0032259);; Biological Process: transmembrane transport (GO:0055085);;	up
Potri.001G374400.v3.0	8.72853e-05	4.31178	--	--	--	--	--	--	--	--	EPT	Amino acid transport and metabolism;; Inorganic ion transport and metabolism;; Signal transduction mechanisms	hypothetical protein POPTR_0001s38340g [Populus trichocarpa]	Molecular Function: transporter activity (GO:0005215);;	up
Potri.001G381700.v3.0	0.00145054	1.2055	[R]	General function prediction only	--	--	[QR]	Secondary metabolites biosynthesis, transport and catabolism;; General function prediction only	2OG-Fe(II) oxygenase superfamily;; non-haem dioxygenase in morphine synthesis N-terminal	Protein SRG1 GN=SRG1 OS=Arabidopsis thaliana (Mouse-ear cress) PE=2 SV=1	Q	Secondary metabolites biosynthesis, transport and catabolism	SENESCENCE-RELATED GENE 1 family protein [Populus trichocarpa]	Cellular Component: cytoplasm (GO:0005737);; Biological Process: vacuole organization (GO:0007033);; Biological Process: response to wounding (GO:0009611);; Biological Process: response to abscisic acid (GO:0009737);; Biological Process: response to jasmonic acid (GO:0009753);; Biological Process: embryo development ending in seed dormancy (GO:0009793);; Biological Process: flavonoid biosynthetic…	up
Potri.001G382400.v3.0	0.0142363	1.34433	[R]	General function prediction only	--	--	[QR]	Secondary metabolites biosynthesis, transport and catabolism;; General function prediction only	2OG-Fe(II) oxygenase superfamily;; non-haem dioxygenase in morphine synthesis N-terminal	Protein SRG1 GN=SRG1 OS=Arabidopsis thaliana (Mouse-ear cress) PE=2 SV=1	Q	Secondary metabolites biosynthesis, transport and catabolism	SENESCENCE-RELATED GENE 1 family protein [Populus trichocarpa]	Cellular Component: cytoplasm (GO:0005737);; Biological Process: vacuole organization (GO:0007033);; Biological Process: response to wounding (GO:0009611);; Biological Process: response to abiotic stimulus (GO:0009628);; Biological Process: response to abscisic acid (GO:0009737);; Biological Process: response to jasmonic acid (GO:0009753);; Biological Process: embryo development ending in seed do…	up
Potri.001G387700.v3.0	0.0436229	-1.15579	--	--	--	--	--	--	Plant protein of unknown function (DUF641)	--	S	Function unknown	hypothetical protein POPTR_0001s39610g [Populus trichocarpa]	--	down
Potri.001G389200.v3.0	0.00330258	2.00742	[GC]	Carbohydrate transport and metabolism;; Energy production and conversion	--	--	[GC]	Carbohydrate transport and metabolism;; Energy production and conversion	UDP-glucoronosyl and UDP-glucosyl transferase;; Glycosyltransferase family 28 C-terminal domain	UDP-glycosyltransferase 74E2 GN=UGT74E2 OS=Arabidopsis thaliana (Mouse-ear cress) PE=1 SV=1	CG	Energy production and conversion;; Carbohydrate transport and metabolism	UDP-glucoronosyl/UDP-glucosyl transferase family protein [Populus trichocarpa]	Biological Process: tryptophan catabolic process (GO:0006569);; Biological Process: metabolic process (GO:0008152);; Biological Process: toxin catabolic process (GO:0009407);; Biological Process: indoleacetic acid biosynthetic process (GO:0009684);; Biological Process: salicylic acid metabolic process (GO:0009696);; Biological Process: flavonoid biosynthetic process (GO:0009813);; Biological Proc…	up
Potri.001G391900.v3.0	0.0321824	2.89001	[C]	Energy production and conversion	K01595|0|pop:POPTR_0001s40250g|phosphoenolpyruvate carboxylase family protein; K01595 phosphoenolpyruvate carboxylase [EC:4.1.1.31] (A)	Pyruvate metabolism (ko00620);; Carbon fixation in photosynthetic organisms (ko00710);; Carbon metabolism (ko01200)	--	--	Phosphoenolpyruvate carboxylase	Phosphoenolpyruvate carboxylase, housekeeping isozyme GN=PPC16 OS=Glycine max (Soybean) PE=1 SV=1	C	Energy production and conversion	phosphoenolpyruvate carboxylase family protein [Populus trichocarpa]	Molecular Function: protein binding (GO:0005515);; Cellular Component: cytosol (GO:0005829);; Biological Process: glycolytic process (GO:0006096);; Biological Process: tricarboxylic acid cycle (GO:0006099);; Biological Process: water transport (GO:0006833);; Biological Process: hyperosmotic response (GO:0006972);; Biological Process: Golgi organization (GO:0007030);; Molecular Function: phosphoen…	up
Potri.001G403300.v3.0	0.00753751	-1.64436	[IQR]	Lipid transport and metabolism;; Secondary metabolites biosynthesis, transport and catabolism;; General function prediction only	K00218|0|pop:POPTR_0001s41370g|NADPH-protochlorophyllide oxidoreductase family protein; K00218 protochlorophyllide reductase [EC:1.3.1.33] (A)	Porphyrin and chlorophyll metabolism (ko00860)	[Q]	Secondary metabolites biosynthesis, transport and catabolism	short chain dehydrogenase;; KR domain	Protochlorophyllide reductase, chloroplastic (Precursor) GN=PORA OS=Cucumis sativus (Cucumber) PE=2 SV=1	Q	Secondary metabolites biosynthesis, transport and catabolism	NADPH-protochlorophyllide oxidoreductase family protein [Populus trichocarpa]	Biological Process: maltose metabolic process (GO:0000023);; Biological Process: polysaccharide catabolic process (GO:0000272);; Molecular Function: NADPH dehydrogenase activity (GO:0003959);; Biological Process: pentose-phosphate shunt (GO:0006098);; Biological Process: rRNA processing (GO:0006364);; Biological Process: unsaturated fatty acid biosynthetic process (GO:0006636);; Biological Proces…	down
Potri.001G403700.v3.0	0.00104095	-1.19617	--	--	--	--	--	--	--	--	S	Function unknown	PREDICTED: uncharacterized protein LOC105138171 [Populus euphratica]	--	down
Potri.001G409300.v3.0	0.0198389	1.71122	[RTKL]	General function prediction only;; Signal transduction mechanisms;; Transcription;; Replication, recombination and repair	--	--	--	--	Protein tyrosine kinase;; Protein kinase domain;; D-mannose binding lectin;; S-locus glycoprotein family;; PAN-like domain;; Domain of unknown function (DUF3403)	G-type lectin S-receptor-like serine/threonine-protein kinase At4g27290 (Precursor) GN=At4g27290 OS=Arabidopsis thaliana (Mouse-ear cress) PE=3 SV=4	T	Signal transduction mechanisms	hypothetical protein POPTR_0001s42020g [Populus trichocarpa]	Biological Process: immune system process (GO:0002376);; Molecular Function: protein serine/threonine kinase activity (GO:0004674);; Cellular Component: nucleus (GO:0005634);; Cellular Component: plasma membrane (GO:0005886);; Biological Process: defense response (GO:0006952);; Cellular Component: plasmodesma (GO:0009506);; Biological Process: pollen-pistil interaction (GO:0009875);; Biological P…	up
Potri.001G409500.v3.0	0.00567959	1.45646	--	--	--	--	--	--	GRAS domain family	Chitin-inducible gibberellin-responsive protein 1 GN=P0006G05.102 OS=Oryza sativa subsp. japonica (Rice) PE=2 SV=1	K	Transcription	hypothetical protein POPTR_0001s44090g [Populus trichocarpa]	Biological Process: tryptophan biosynthetic process (GO:0000162);; Molecular Function: sequence-specific DNA binding transcription factor activity (GO:0003700);; Molecular Function: anthranilate phosphoribosyltransferase activity (GO:0004048);; Molecular Function: signal transducer activity (GO:0004871);; Molecular Function: protein binding (GO:0005515);; Cellular Component: nucleus (GO:0005634);…	up
Potri.001G410600.v3.0	0.000830105	1.69338	--	--	--	--	--	--	--	Transcription factor bHLH123 GN=F3H11.2 OS=Arabidopsis thaliana (Mouse-ear cress) PE=2 SV=1	K	Transcription	ethylene-responsive family protein [Populus trichocarpa]	Biological Process: regulation of transcription, DNA-templated (GO:0006355);; Biological Process: multicellular organismal process (GO:0032501);; Biological Process: single-organism cellular process (GO:0044763);; Molecular Function: protein dimerization activity (GO:0046983);;	up
Potri.001G411700.v3.0	4.52607e-09	4.67884	[RTKL]	General function prediction only;; Signal transduction mechanisms;; Transcription;; Replication, recombination and repair	--	--	--	--	Protein tyrosine kinase;; Protein kinase domain;; D-mannose binding lectin;; S-locus glycoprotein family;; PAN-like domain;; Domain of unknown function (DUF3403)	G-type lectin S-receptor-like serine/threonine-protein kinase At4g27290 (Precursor) GN=At4g27290 OS=Arabidopsis thaliana (Mouse-ear cress) PE=3 SV=4	T	Signal transduction mechanisms	hypothetical protein POPTR_0001s42280g [Populus trichocarpa]	Biological Process: immune system process (GO:0002376);; Molecular Function: protein serine/threonine kinase activity (GO:0004674);; Cellular Component: nucleus (GO:0005634);; Cellular Component: plasma membrane (GO:0005886);; Biological Process: defense response (GO:0006952);; Cellular Component: plasmodesma (GO:0009506);; Biological Process: pollen-pistil interaction (GO:0009875);; Biological P…	up
Potri.001G411800.v3.0	5.79799e-05	1.7307	--	--	--	--	[ZD]	Cytoskeleton;; Cell cycle control, cell division, chromosome partitioning	EF-hand domain pair	Calcium-binding protein PBP1 GN=F24B18.11 OS=Arabidopsis thaliana (Mouse-ear cress) PE=1 SV=1	DZ	Cell cycle control, cell division, chromosome partitioning;; Cytoskeleton	hypothetical protein POPTR_0001s42270g [Populus trichocarpa]	Molecular Function: copper ion binding (GO:0005507);; Molecular Function: calcium ion binding (GO:0005509);; Molecular Function: protein binding (GO:0005515);; Cellular Component: extracellular region (GO:0005576);; Cellular Component: nucleus (GO:0005634);; Cellular Component: cytosol (GO:0005829);; Biological Process: protein folding (GO:0006457);; Biological Process: response to water deprivat…	up
Potri.001G412100.v3.0	1.20405e-05	1.5376	[RTKL]	General function prediction only;; Signal transduction mechanisms;; Transcription;; Replication, recombination and repair	--	--	--	--	Protein tyrosine kinase;; Protein kinase domain;; S-locus glycoprotein family;; D-mannose binding lectin;; PAN-like domain;; Domain of unknown function (DUF3403)	G-type lectin S-receptor-like serine/threonine-protein kinase At4g27290 (Precursor) GN=At4g27290 OS=Arabidopsis thaliana (Mouse-ear cress) PE=3 SV=4	T	Signal transduction mechanisms	PREDICTED: G-type lectin S-receptor-like serine/threonine-protein kinase At4g27290 [Populus euphratica]	Biological Process: immune system process (GO:0002376);; Molecular Function: protein serine/threonine kinase activity (GO:0004674);; Molecular Function: ATP binding (GO:0005524);; Cellular Component: nucleus (GO:0005634);; Cellular Component: plasma membrane (GO:0005886);; Biological Process: protein phosphorylation (GO:0006468);; Biological Process: defense response (GO:0006952);; Cellular Compo…	up
Potri.001G413400.v3.0	2.14625e-05	2.53995	[RTKL]	General function prediction only;; Signal transduction mechanisms;; Transcription;; Replication, recombination and repair	--	--	--	--	Protein tyrosine kinase;; Protein kinase domain;; D-mannose binding lectin;; S-locus glycoprotein family;; PAN-like domain;; Domain of unknown function (DUF3403)	G-type lectin S-receptor-like serine/threonine-protein kinase At4g27290 (Precursor) GN=At4g27290 OS=Arabidopsis thaliana (Mouse-ear cress) PE=3 SV=4	T	Signal transduction mechanisms	PREDICTED: G-type lectin S-receptor-like serine/threonine-protein kinase At4g27290 isoform X3 [Populus euphratica]	Biological Process: immune system process (GO:0002376);; Molecular Function: protein serine/threonine kinase activity (GO:0004674);; Cellular Component: nucleus (GO:0005634);; Cellular Component: plasma membrane (GO:0005886);; Biological Process: defense response (GO:0006952);; Cellular Component: plasmodesma (GO:0009506);; Biological Process: pollen-pistil interaction (GO:0009875);; Biological P…	up
Potri.001G414000.v3.0	0.000699476	1.56051	[RTKL]	General function prediction only;; Signal transduction mechanisms;; Transcription;; Replication, recombination and repair	--	--	--	--	Protein tyrosine kinase;; Protein kinase domain;; D-mannose binding lectin;; S-locus glycoprotein family;; PAN-like domain;; Domain of unknown function (DUF3403)	G-type lectin S-receptor-like serine/threonine-protein kinase SD1-1 (Precursor) GN=SD11 OS=Arabidopsis thaliana (Mouse-ear cress) PE=1 SV=1	T	Signal transduction mechanisms	hypothetical protein POPTR_0001s42040g [Populus trichocarpa]	Biological Process: MAPK cascade (GO:0000165);; Biological Process: immune system process (GO:0002376);; Molecular Function: protein serine/threonine kinase activity (GO:0004674);; Molecular Function: signal transducer activity (GO:0004871);; Cellular Component: nucleus (GO:0005634);; Cellular Component: plasma membrane (GO:0005886);; Biological Process: protein phosphorylation (GO:0006468);; Bio…	up
Potri.001G414300.v3.0	0.0338148	1.88262	[RTKL]	General function prediction only;; Signal transduction mechanisms;; Transcription;; Replication, recombination and repair	--	--	--	--	D-mannose binding lectin;; S-locus glycoprotein family;; Protein tyrosine kinase;; Protein kinase domain;; PAN-like domain	G-type lectin S-receptor-like serine/threonine-protein kinase At4g27290 (Precursor) GN=At4g27290 OS=Arabidopsis thaliana (Mouse-ear cress) PE=3 SV=4	T	Signal transduction mechanisms	hypothetical protein POPTR_0001s42020g [Populus trichocarpa]	Biological Process: immune system process (GO:0002376);; Molecular Function: protein serine/threonine kinase activity (GO:0004674);; Cellular Component: nucleus (GO:0005634);; Cellular Component: plasma membrane (GO:0005886);; Biological Process: defense response (GO:0006952);; Cellular Component: plasmodesma (GO:0009506);; Biological Process: pollen-pistil interaction (GO:0009875);; Biological P…	up
Potri.001G415200.v3.0	7.31586e-05	1.43721	--	--	--	--	--	--	GRAS domain family	Chitin-inducible gibberellin-responsive protein 1 GN=P0006G05.102 OS=Oryza sativa subsp. japonica (Rice) PE=2 SV=1	K	Transcription	hypothetical protein POPTR_0001s44090g [Populus trichocarpa]	Biological Process: tryptophan biosynthetic process (GO:0000162);; Molecular Function: sequence-specific DNA binding transcription factor activity (GO:0003700);; Molecular Function: anthranilate phosphoribosyltransferase activity (GO:0004048);; Molecular Function: signal transducer activity (GO:0004871);; Molecular Function: protein binding (GO:0005515);; Cellular Component: nucleus (GO:0005634);…	up
Potri.001G415300.v3.0	0.000961197	1.50633	[RTKL]	General function prediction only;; Signal transduction mechanisms;; Transcription;; Replication, recombination and repair	--	--	[T]	Signal transduction mechanisms	Protein tyrosine kinase;; Protein kinase domain	Probable leucine-rich repeat receptor-like serine/threonine-protein kinase At5g15730 GN=At5g15730 OS=Arabidopsis thaliana (Mouse-ear cress) PE=2 SV=1	T	Signal transduction mechanisms	PREDICTED: probable leucine-rich repeat receptor-like serine/threonine-protein kinase At5g15730 [Populus euphratica]	Biological Process: activation of MAPKK activity (GO:0000186);; Molecular Function: protein kinase activity (GO:0004672);; Molecular Function: MAP kinase kinase kinase activity (GO:0004709);; Molecular Function: ATP binding (GO:0005524);; Biological Process: protein phosphorylation (GO:0006468);; Biological Process: protein targeting to membrane (GO:0006612);; Biological Process: membrane fusion …	up
Potri.001G416400.v3.0	0.00378946	-1.07814	--	--	K08901|1.86759e-161|pop:POPTR_0001s44210g|oxygen evolving enhancer 3 family protein; K08901 photosystem II oxygen-evolving enhancer protein 3 (A)	Photosynthesis (ko00195)	--	--	Oxygen evolving enhancer protein 3 (PsbQ)	PsbQ-like protein 2, chloroplastic (Precursor) GN=T13O15.8 OS=Arabidopsis thaliana (Mouse-ear cress) PE=1 SV=1	R	General function prediction only	oxygen evolving enhancer 3 family protein [Populus trichocarpa]	Biological Process: maltose metabolic process (GO:0000023);; Molecular Function: calcium ion binding (GO:0005509);; Biological Process: pentose-phosphate shunt (GO:0006098);; Cellular Component: nitrite reductase complex [NAD(P)H] (GO:0009344);; Cellular Component: chloroplast thylakoid membrane (GO:0009535);; Cellular Component: chloroplast thylakoid lumen (GO:0009543);; Cellular Component: phot…	down
Potri.001G420800.v3.0	0.0032908	-1.07295	--	--	--	--	[M]	Cell wall/membrane/envelope biogenesis	Lipocalin-like domain;; Lipocalin / cytosolic fatty-acid binding protein family	--	M	Cell wall/membrane/envelope biogenesis	apolipoprotein D [Populus trichocarpa]	--	down
Potri.001G422500.v3.0	2.95371e-06	3.70793	[Q]	Secondary metabolites biosynthesis, transport and catabolism	--	--	[QI]	Secondary metabolites biosynthesis, transport and catabolism;; Lipid transport and metabolism	Cytochrome P450	Taxadiene 5-alpha hydroxylase OS=Taxus cuspidata (Japanese yew) PE=1 SV=2	Q	Secondary metabolites biosynthesis, transport and catabolism	hypothetical protein POPTR_0019s08620g [Populus trichocarpa]	Molecular Function: monooxygenase activity (GO:0004497);; Molecular Function: binding (GO:0005488);; Molecular Function: iron ion binding (GO:0005506);; Biological Process: response to stress (GO:0006950);; Biological Process: lipid biosynthetic process (GO:0008610);; Molecular Function: electron carrier activity (GO:0009055);; Biological Process: response to red or far red light (GO:0009639);; B…	up
Potri.001G423600.v3.0	0.0257157	1.10881	--	--	K14861|0|pop:POPTR_0001s44980g|hypothetical protein; K14861 nucleolar pre-ribosomal-associated protein 1 (A)	--	[S]	Function unknown	Ribosome 60S biogenesis N-terminal	--	S	Function unknown	hypothetical protein POPTR_0001s44980g [Populus trichocarpa]	--	up
Potri.001G431300.v3.0	0.037142	1.31713	[O]	Posttranslational modification, protein turnover, chaperones	K00799|8.43571e-161|pop:POPTR_0001s42760g|POPTRDRAFT_550393; hypothetical protein; K00799 glutathione S-transferase [EC:2.5.1.18] (A)	Glutathione metabolism (ko00480)	[O]	Posttranslational modification, protein turnover, chaperones	Glutathione S-transferase, N-terminal domain;; Glutathione S-transferase, N-terminal domain;; Glutathione S-transferase, C-terminal domain;; Glutathione S-transferase, C-terminal domain;; Glutathione S-transferase, N-terminal domain;; Glutathione S-transferase, C-terminal domain	Probable glutathione S-transferase OS=Nicotiana tabacum (Common tobacco) PE=2 SV=1	O	Posttranslational modification, protein turnover, chaperones	hypothetical protein POPTR_0001s42760g [Populus trichocarpa]	Biological Process: maltose metabolic process (GO:0000023);; Molecular Function: glutathione transferase activity (GO:0004364);; Cellular Component: nucleus (GO:0005634);; Cellular Component: vacuolar membrane (GO:0005774);; Cellular Component: Golgi apparatus (GO:0005794);; Cellular Component: cytosol (GO:0005829);; Cellular Component: plasma membrane (GO:0005886);; Biological Process: gluconeog…	up
Potri.001G436100.v3.0	0.0157855	1.15704	[OU]	Posttranslational modification, protein turnover, chaperones;; Intracellular trafficking, secretion, and vesicular transport	K10950|0|pop:POPTR_0001s42700g|POPTRDRAFT_1070318; Endoplasmic oxidoreductin 1 precursor family protein; K10950 ERO1-like protein alpha [EC:1.8.4.-] (A)	Protein processing in endoplasmic reticulum (ko04141)	[OU]	Posttranslational modification, protein turnover, chaperones;; Intracellular trafficking, secretion, and vesicular transport	Endoplasmic Reticulum Oxidoreductin 1 (ERO1)	Endoplasmic reticulum oxidoreductin-1 (Precursor) GN=T9N14.18 OS=Arabidopsis thaliana (Mouse-ear cress) PE=1 SV=1	O	Posttranslational modification, protein turnover, chaperones	hypothetical protein POPTR_0001s42700g [Populus trichocarpa]	Molecular Function: protein disulfide isomerase activity (GO:0003756);; Cellular Component: nucleus (GO:0005634);; Cellular Component: endoplasmic reticulum (GO:0005783);; Cellular Component: endoplasmic reticulum membrane (GO:0005789);; Cellular Component: Golgi apparatus (GO:0005794);; Biological Process: protein folding (GO:0006457);; Biological Process: ER-nucleus signaling pathway (GO:000698…	up
Potri.001G438400.v3.0	9.56254e-05	1.47422	[RTKL]	General function prediction only;; Signal transduction mechanisms;; Transcription;; Replication, recombination and repair	--	--	[T]	Signal transduction mechanisms	Protein tyrosine kinase;; Protein kinase domain	Probable LRR receptor-like serine/threonine-protein kinase At1g07650 (Precursor) GN=At1g07650 OS=Arabidopsis thaliana (Mouse-ear cress) PE=1 SV=1	T	Signal transduction mechanisms	PREDICTED: putative serine/threonine-protein kinase [Populus euphratica]	Molecular Function: nucleotide binding (GO:0000166);; Molecular Function: protein serine/threonine kinase activity (GO:0004674);; Molecular Function: non-membrane spanning protein tyrosine kinase activity (GO:0004715);; Molecular Function: calmodulin binding (GO:0005516);; Molecular Function: ATP binding (GO:0005524);; Cellular Component: plasma membrane (GO:0005886);; Biological Process: polysac…	up
Potri.001G439100.v3.0	0.00170532	-1.69378	--	--	--	--	--	--	Plant organelle RNA recognition domain	Protein ROOT PRIMORDIUM DEFECTIVE 1 GN=RPD1 OS=Arabidopsis thaliana (Mouse-ear cress) PE=1 SV=1	S	Function unknown	hypothetical protein POPTR_0001s43010g [Populus trichocarpa]	--	down
Potri.001G439600.v3.0	0.00900625	-1.34053	--	--	--	--	[O]	Posttranslational modification, protein turnover, chaperones	Zinc finger, C3HC4 type (RING finger)	Probable BOI-related E3 ubiquitin-protein ligase 3 GN=BRG3 OS=Arabidopsis thaliana (Mouse-ear cress) PE=1 SV=1	O	Posttranslational modification, protein turnover, chaperones	hypothetical protein POPTR_0001s43020g [Populus trichocarpa]	Molecular Function: ubiquitin-protein transferase activity (GO:0004842);; Cellular Component: nucleus (GO:0005634);; Biological Process: defense response (GO:0006952);; Molecular Function: zinc ion binding (GO:0008270);; Biological Process: regulation of programmed cell death (GO:0043067);; Biological Process: response to other organism (GO:0051707);;	down
Potri.001G448400.v3.0	0.0093647	-1.1408	--	--	--	--	--	--	No apical meristem (NAM) protein	NAC domain-containing protein 43 GN=F19D11.5 OS=Arabidopsis thaliana (Mouse-ear cress) PE=2 SV=2	K	Transcription	hypothetical protein POPTR_0001s45250g [Populus trichocarpa]	Molecular Function: sequence-specific DNA binding transcription factor activity (GO:0003700);; Cellular Component: nucleus (GO:0005634);; Cellular Component: nucleoplasm (GO:0005654);; Biological Process: response to bacterium (GO:0009617);; Biological Process: lignin biosynthetic process (GO:0009809);; Biological Process: multidimensional cell growth (GO:0009825);; Biological Process: plant-type…	down
Potri.001G449100.v3.0	0.0259964	-1.02405	--	--	--	--	--	--	Glycosyl hydrolases family 17	Glucan endo-1,3-beta-glucosidase 11 (Precursor) GN=At1g32860 OS=Arabidopsis thaliana (Mouse-ear cress) PE=1 SV=1	R	General function prediction only	hypothetical protein POPTR_0001s45320g [Populus trichocarpa]	Biological Process: microtubule cytoskeleton organization (GO:0000226);; Biological Process: cytokinesis by cell plate formation (GO:0000911);; Cellular Component: extracellular region (GO:0005576);; Cellular Component: endoplasmic reticulum (GO:0005783);; Biological Process: carbohydrate metabolic process (GO:0005975);; Biological Process: DNA methylation (GO:0006306);; Biological Process: methy…	down
Potri.001G449600.v3.0	0.000482755	-1.82715	--	--	--	--	--	--	--	--	--	--	unknown [Populus trichocarpa]	--	down
Potri.001G449800.v3.0	0.0111524	1.9466	--	--	--	--	--	--	--	--	S	Function unknown	hypothetical protein POPTR_0001s45390g [Populus trichocarpa]	--	up
Potri.001G450000.v3.0	0.00467052	3.18551	--	--	--	--	--	--	--	--	S	Function unknown	hypothetical protein POPTR_0001s45400g [Populus trichocarpa]	--	up
Potri.001G451300.v3.0	1.5778e-11	3.90168	[R]	General function prediction only	K06892|0|pop:POPTR_0001s45550g|POPTRDRAFT_845112; hypothetical protein; K06892 feruloyl-CoA ortho-hydroxylase [EC:1.14.11.-] (A)	--	[QR]	Secondary metabolites biosynthesis, transport and catabolism;; General function prediction only	non-haem dioxygenase in morphine synthesis N-terminal;; 2OG-Fe(II) oxygenase superfamily	Flavonol synthase/flavanone 3-hydroxylase GN=MAH20.20 OS=Arabidopsis thaliana (Mouse-ear cress) PE=1 SV=1	R	General function prediction only	PREDICTED: flavonol synthase/flavanone 3-hydroxylase-like [Populus euphratica]	Biological Process: response to light stimulus (GO:0009416);; Biological Process: response to hormone (GO:0009725);; Biological Process: flavonoid biosynthetic process (GO:0009813);; Biological Process: cellular component organization (GO:0016043);; Molecular Function: oxidoreductase activity (GO:0016491);; Molecular Function: oxidoreductase activity, acting on paired donors, with incorporation o…	up
Potri.001G454800.v3.0	0.00386322	-1.07973	[RTKL]	General function prediction only;; Signal transduction mechanisms;; Transcription;; Replication, recombination and repair	K04733|0|pop:POPTR_0001s45900g|POPTRDRAFT_1070508; hypothetical protein; K04733 interleukin-1 receptor-associated kinase 4 [EC:2.7.11.1] (A)	--	[T]	Signal transduction mechanisms	Protein kinase domain;; Protein tyrosine kinase;; Phosphotransferase enzyme family	Probable receptor-like protein kinase At4g10390 GN=At4g10390 OS=Arabidopsis thaliana (Mouse-ear cress) PE=2 SV=1	T	Signal transduction mechanisms	PREDICTED: probable receptor-like protein kinase At4g10390 [Populus euphratica]	Molecular Function: protein serine/threonine kinase activity (GO:0004674);; Molecular Function: ATP binding (GO:0005524);; Cellular Component: nucleus (GO:0005634);; Biological Process: protein phosphorylation (GO:0006468);; Biological Process: cation transport (GO:0006812);; Biological Process: response to wounding (GO:0009611);; Biological Process: response to fungus (GO:0009620);; Biological P…	down
Potri.001G456400.v3.0	8.61223e-25	4.05941	[R]	General function prediction only	--	--	[S]	Function unknown	Membrane transport protein	--	S	Function unknown	hypothetical protein POPTR_0001s46060g [Populus trichocarpa]	Cellular Component: integral component of membrane (GO:0016021);; Biological Process: transmembrane transport (GO:0055085);;	up
Potri.001G459200.v3.0	7.70289e-05	1.6065	[C]	Energy production and conversion	--	--	--	--	FAD binding domain;; Berberine and berberine like	Reticuline oxidase-like protein (Precursor) GN=At4g20830 OS=Arabidopsis thaliana (Mouse-ear cress) PE=1 SV=2	R	General function prediction only	hypothetical protein POPTR_0001s46360g [Populus trichocarpa]	Molecular Function: UDP-N-acetylmuramate dehydrogenase activity (GO:0008762);; Molecular Function: oxidoreductase activity (GO:0016491);; Molecular Function: reticuline oxidase activity (GO:0050468);; Molecular Function: flavin adenine dinucleotide binding (GO:0050660);; Biological Process: oxidation-reduction process (GO:0055114);;	up
Potri.001G466200.v3.0	0.0478089	-1.45468	[I]	Lipid transport and metabolism	--	--	[V]	Defense mechanisms	alpha/beta hydrolase fold;; Alpha/beta hydrolase family;; Protein of unknown function (DUF2424)	Probable carboxylesterase 8 GN=CXE8 OS=Arabidopsis thaliana (Mouse-ear cress) PE=2 SV=1	V	Defense mechanisms	hypothetical protein POPTR_0001s47040g [Populus trichocarpa]	Molecular Function: carboxylic ester hydrolase activity (GO:0004091);; Molecular Function: binding (GO:0005488);; Cellular Component: nucleus (GO:0005634);; Biological Process: defense response (GO:0006952);; Biological Process: metabolic process (GO:0008152);; Biological Process: post-embryonic development (GO:0009791);; Biological Process: plant-type cell wall modification (GO:0009827);; Biolog…	down
Potri.001G468100.v3.0	2.09327e-08	-2.20871	[G]	Carbohydrate transport and metabolism	K01623|0|pop:POPTR_0001s47210g|POPTRDRAFT_708143; fructose-1 family protein; K01623 fructose-bisphosphate aldolase, class I [EC:4.1.2.13] (A)	Glycolysis / Gluconeogenesis (ko00010);; Pentose phosphate pathway (ko00030);; Fructose and mannose metabolism (ko00051);; Carbon fixation in photosynthetic organisms (ko00710);; Carbon metabolism (ko01200);; Biosynthesis of amino acids (ko01230)	[G]	Carbohydrate transport and metabolism	Fructose-bisphosphate aldolase class-I	Fructose-bisphosphate aldolase, cytoplasmic isozyme 1 OS=Pisum sativum (Garden pea) PE=2 SV=1	G	Carbohydrate transport and metabolism	fructose-1 family protein [Populus trichocarpa]	Biological Process: response to hypoxia (GO:0001666);; Molecular Function: fructose-bisphosphate aldolase activity (GO:0004332);; Molecular Function: copper ion binding (GO:0005507);; Cellular Component: cell wall (GO:0005618);; Cellular Component: nucleolus (GO:0005730);; Cellular Component: mitochondrial envelope (GO:0005740);; Cellular Component: cytosol (GO:0005829);; Cellular Component: plas…	down
Potri.001G471600.v3.0	0.0271268	1.49938	--	--	--	--	[R]	General function prediction only	PPR repeat;; PPR repeat family;; PPR repeat;; Pentatricopeptide repeat domain;; Tetratricopeptide repeat	Pentatricopeptide repeat-containing protein At5g66520 GN=PCMP-H61 OS=Arabidopsis thaliana (Mouse-ear cress) PE=2 SV=1	R	General function prediction only	hypothetical protein POPTR_0001s47560g [Populus trichocarpa]	Cellular Component: mitochondrion (GO:0005739);; Cellular Component: chloroplast (GO:0009507);; Biological Process: sugar mediated signaling pathway (GO:0010182);; Biological Process: chloroplast RNA processing (GO:0031425);; Biological Process: mitochondrial mRNA modification (GO:0080156);;	up
Potri.002G004500.v3.0	8.5713e-13	2.34476	[MG]	Cell wall/membrane/envelope biogenesis;; Carbohydrate transport and metabolism	--	--	[V]	Defense mechanisms	NAD dependent epimerase/dehydratase family;; 3-beta hydroxysteroid dehydrogenase/isomerase family;; NADH(P)-binding;; Male sterility protein;; short chain dehydrogenase;; KR domain;; Polysaccharide biosynthesis protein;; NmrA-like family	Cinnamoyl-CoA reductase 1 GN=T24D18.5 OS=Arabidopsis thaliana (Mouse-ear cress) PE=1 SV=1	Q	Secondary metabolites biosynthesis, transport and catabolism	hypothetical protein POPTR_0002s00600g [Populus trichocarpa]	Biological Process: alternative mRNA splicing, via spliceosome (GO:0000380);; Molecular Function: double-stranded DNA binding (GO:0003690);; Molecular Function: single-stranded DNA binding (GO:0003697);; Molecular Function: mRNA binding (GO:0003729);; Molecular Function: protein kinase activity (GO:0004672);; Molecular Function: calmodulin binding (GO:0005516);; Cellular Component: cell wall (GO:…	up
Potri.002G006400.v3.0	0.000269505	1.65123	--	--	--	--	[O]	Posttranslational modification, protein turnover, chaperones	Ring finger domain;; RING-H2 zinc finger;; Zinc finger, C3HC4 type (RING finger);; Anaphase-promoting complex subunit 11 RING-H2 finger;; Zinc finger, C3HC4 type (RING finger)	RING-H2 finger protein ATL8 GN=ATL8 OS=Arabidopsis thaliana (Mouse-ear cress) PE=2 SV=2	O	Posttranslational modification, protein turnover, chaperones	zinc finger family protein [Populus trichocarpa]	Molecular Function: ubiquitin-protein transferase activity (GO:0004842);; Cellular Component: nucleus (GO:0005634);; Biological Process: pattern specification process (GO:0007389);; Molecular Function: zinc ion binding (GO:0008270);; Cellular Component: chloroplast (GO:0009507);; Biological Process: pollen development (GO:0009555);; Biological Process: anatomical structure morphogenesis (GO:00096…	up
Potri.002G007100.v3.0	0.000446014	-1.50239	[G]	Carbohydrate transport and metabolism	K05298|0|pop:POPTR_0002s00840g|POPTRDRAFT_412234; hypothetical protein; K05298 glyceraldehyde-3-phosphate dehydrogenase (NADP+) (phosphorylating) [EC:1.2.1.13] (A)	Carbon fixation in photosynthetic organisms (ko00710);; Carbon metabolism (ko01200)	[G]	Carbohydrate transport and metabolism	Glyceraldehyde 3-phosphate dehydrogenase, C-terminal domain;; Glyceraldehyde 3-phosphate dehydrogenase, NAD binding domain;; CP12 domain	Glyceraldehyde-3-phosphate dehydrogenase B, chloroplastic (Precursor) GN=GAPB OS=Pisum sativum (Garden pea) PE=2 SV=2	G	Carbohydrate transport and metabolism	hypothetical protein POPTR_0002s00840g [Populus trichocarpa]	Molecular Function: argininosuccinate lyase activity (GO:0004056);; Molecular Function: glyceraldehyde-3-phosphate dehydrogenase (NAD+) (phosphorylating) activity (GO:0004365);; Molecular Function: copper ion binding (GO:0005507);; Cellular Component: cytosol (GO:0005829);; Biological Process: glucose metabolic process (GO:0006006);; Biological Process: glycolytic process (GO:0006096);; Biologica…	down
Potri.002G008400.v3.0	1.22191e-05	3.30851	[S]	Function unknown	--	--	--	--	Leucine Rich repeats (2 copies);; Leucine rich repeat;; Protein kinase domain;; Leucine Rich repeat;; Leucine Rich Repeat;; Protein tyrosine kinase;; Leucine rich repeat	Probable leucine-rich repeat receptor-like protein kinase At1g35710 (Precursor) GN=At1g35710 OS=Arabidopsis thaliana (Mouse-ear cress) PE=2 SV=1	T	Signal transduction mechanisms	putative leucine-rich repeat transmembrane protein kinase [Populus trichocarpa]	Biological Process: polysaccharide catabolic process (GO:0000272);; Molecular Function: protein kinase activity (GO:0004672);; Molecular Function: protein binding (GO:0005515);; Biological Process: starch metabolic process (GO:0005982);; Biological Process: protein phosphorylation (GO:0006468);; Biological Process: defense response (GO:0006952);; Biological Process: immune response (GO:0006955);;…	up
Potri.002G009400.v3.0	1.70181e-05	1.85093	[RTKL]	General function prediction only;; Signal transduction mechanisms;; Transcription;; Replication, recombination and repair	--	--	[T]	Signal transduction mechanisms	Protein tyrosine kinase;; Protein kinase domain	Protein kinase APK1B, chloroplastic (Precursor) GN=APK1B OS=Arabidopsis thaliana (Mouse-ear cress) PE=2 SV=2	T	Signal transduction mechanisms	hypothetical protein POPTR_0002s01040g [Populus trichocarpa]	Biological Process: activation of MAPKK activity (GO:0000186);; Biological Process: RNA splicing, via endonucleolytic cleavage and ligation (GO:0000394);; Biological Process: respiratory burst involved in defense response (GO:0002679);; Molecular Function: protein serine/threonine kinase activity (GO:0004674);; Molecular Function: MAP kinase kinase kinase activity (GO:0004709);; Molecular Functio…	up
Potri.002G009700.v3.0	0.0109352	1.01183	--	--	--	--	--	--	RWP-RK domain;; PB1 domain	Protein NLP4 GN=NLP4 OS=Arabidopsis thaliana (Mouse-ear cress) PE=2 SV=1	K	Transcription	NIN-like protein 1 [Populus trichocarpa]	Biological Process: regulation of transcription, DNA-templated (GO:0006355);; Biological Process: single-organism process (GO:0044699);;	up
Potri.002G012900.v3.0	0.000846107	1.53279	--	--	--	--	[E]	Amino acid transport and metabolism	Transmembrane amino acid transporter protein	Lysine histidine transporter-like 8 GN=AATL1 OS=Arabidopsis thaliana (Mouse-ear cress) PE=1 SV=1	E	Amino acid transport and metabolism	hypothetical protein POPTR_0002s01430g [Populus trichocarpa]	Cellular Component: plasma membrane (GO:0005886);; Biological Process: cation transport (GO:0006812);; Biological Process: response to organic substance (GO:0010033);; Biological Process: regulation of meristem growth (GO:0010075);; Molecular Function: acidic amino acid transmembrane transporter activity (GO:0015172);; Molecular Function: neutral amino acid transmembrane transporter activity (GO:…	up
Potri.002G013200.v3.0	0.00708936	2.23015	--	--	--	--	--	--	Dehydrin	Dehydrin Xero 2 GN=F24M12.10 OS=Arabidopsis thaliana (Mouse-ear cress) PE=2 SV=1	R	General function prediction only	hypothetical protein POPTR_0002s01460g [Populus trichocarpa]	Molecular Function: binding (GO:0005488);; Biological Process: response to stress (GO:0006950);; Biological Process: response to cold (GO:0009409);; Biological Process: response to water deprivation (GO:0009414);; Biological Process: response to water (GO:0009415);; Biological Process: anatomical structure morphogenesis (GO:0009653);; Biological Process: response to hormone (GO:0009725);; Cellula…	up
Potri.002G013400.v3.0	0.0231293	1.14935	[C]	Energy production and conversion	K00121|0|pop:POPTR_0002s01480g|POPTRDRAFT_815974; alcohol dehydrogenase family protein; K00121 S-(hydroxymethyl)glutathione dehydrogenase / alcohol dehydrogenase [EC:1.1.1.284 1.1.1.1] (A)	Glycolysis / Gluconeogenesis (ko00010);; Fatty acid degradation (ko00071);; Tyrosine metabolism (ko00350);; Carbon metabolism (ko01200);; Degradation of aromatic compounds (ko01220)	[Q]	Secondary metabolites biosynthesis, transport and catabolism	Alcohol dehydrogenase GroES-like domain;; Zinc-binding dehydrogenase;; Protein of unknown function (DUF478)	Alcohol dehydrogenase-like 7 GN=At5g42250 OS=Arabidopsis thaliana (Mouse-ear cress) PE=2 SV=1	Q	Secondary metabolites biosynthesis, transport and catabolism	hypothetical protein POPTR_0002s01480g [Populus trichocarpa]	Molecular Function: binding (GO:0005488);; Cellular Component: cytosol (GO:0005829);; Biological Process: iron ion transport (GO:0006826);; Molecular Function: zinc ion binding (GO:0008270);; Biological Process: response to abiotic stimulus (GO:0009628);; Biological Process: cellular response to iron ion starvation (GO:0010106);; Biological Process: response to nitrate (GO:0010167);; Biological P…	up
Potri.002G016000.v3.0	0.0131484	-1.18766	[C]	Energy production and conversion	K02638|1.63376e-82|pop:POPTR_0002s01740g|POPTRDRAFT_813630; Plastocyanin family protein; K02638 plastocyanin (A)	Photosynthesis (ko00195)	--	--	Copper binding proteins, plastocyanin/azurin family;; Cupredoxin-like domain	Plastocyanin B, chloroplastic (Precursor) GN=PETE OS=Populus nigra (Lombardy poplar) PE=1 SV=2	C	Energy production and conversion	Plastocyanin family protein [Populus trichocarpa]	Molecular Function: copper ion binding (GO:0005507);; Molecular Function: electron carrier activity (GO:0009055);; Biological Process: response to UV (GO:0009411);; Cellular Component: chloroplast thylakoid membrane (GO:0009535);; Cellular Component: chloroplast thylakoid lumen (GO:0009543);; Cellular Component: chloroplast stroma (GO:0009570);; Biological Process: negative regulation of translat…	down
Potri.002G017200.v3.0	0.00394342	2.00696	[OC]	Posttranslational modification, protein turnover, chaperones;; Energy production and conversion	K17609|0|pop:POPTR_0002s01870g|hypothetical protein; K17609 nucleoredoxin [EC:1.8.1.8] (A)	--	[R]	General function prediction only	Thioredoxin-like;; Thioredoxin-like domain;; AhpC/TSA family;; Thioredoxin;; Redoxin	Probable nucleoredoxin 2 OS=Oryza sativa subsp. japonica (Rice) PE=2 SV=1	O	Posttranslational modification, protein turnover, chaperones	hypothetical protein POPTR_0002s01870g [Populus trichocarpa]	Cellular Component: cytosol (GO:0005829);; Biological Process: pollen tube guidance (GO:0010183);; Biological Process: intracellular signal transduction (GO:0035556);; Biological Process: primary metabolic process (GO:0044238);; Biological Process: cellular biosynthetic process (GO:0044249);; Biological Process: single-organism metabolic process (GO:0044710);; Biological Process: response to cadm…	up
Potri.002G017300.v3.0	0.0059942	2.1893	--	--	--	--	--	--	--	--	--	--	hypothetical protein POPTR_0002s01880g [Populus trichocarpa]	--	up
Potri.002G017500.v3.0	2.64864e-11	2.67625	--	--	--	--	[S]	Function unknown	Thioredoxin	--	S	Function unknown	hypothetical protein POPTR_0002s01900g [Populus trichocarpa]	Molecular Function: nucleic acid binding (GO:0003676);;	up
Potri.002G021400.v3.0	3.25526e-20	3.20622	--	--	--	--	--	--	Protein of unknown function (DUF668);; Domain of unknown function (DUF3475)	--	S	Function unknown	PREDICTED: uncharacterized protein LOC105128876 [Populus euphratica]	--	up
Potri.002G023600.v3.0	0.00890188	-1.08918	--	--	--	--	--	--	--	Protein disulfide-isomerase LQY1 (Precursor) GN=LQY1 OS=Arabidopsis thaliana (Mouse-ear cress) PE=1 SV=1	S	Function unknown	chaperone protein dnaJ [Populus trichocarpa]	Molecular Function: protein disulfide isomerase activity (GO:0003756);; Biological Process: pentose-phosphate shunt (GO:0006098);; Biological Process: rRNA processing (GO:0006364);; Biological Process: protein folding (GO:0006457);; Cellular Component: chloroplast thylakoid membrane (GO:0009535);; Cellular Component: chloroplast stroma (GO:0009570);; Biological Process: plastid organization (GO:0…	down
Potri.002G026500.v3.0	2.037e-05	5.05756	[Q]	Secondary metabolites biosynthesis, transport and catabolism	--	--	[Q]	Secondary metabolites biosynthesis, transport and catabolism	Cytochrome P450	Cytochrome P450 83B1 GN=At4g31500 OS=Arabidopsis thaliana (Mouse-ear cress) PE=1 SV=1	Q	Secondary metabolites biosynthesis, transport and catabolism	hypothetical protein POPTR_0002s02800g [Populus trichocarpa]	Biological Process: sulfur amino acid metabolic process (GO:0000096);; Biological Process: tryptophan biosynthetic process (GO:0000162);; Biological Process: response to molecule of bacterial origin (GO:0002237);; Molecular Function: iron ion binding (GO:0005506);; Cellular Component: mitochondrion (GO:0005739);; Cellular Component: endoplasmic reticulum (GO:0005783);; Cellular Component: plasma …	up
Potri.002G030700.v3.0	0.0216447	-1.14699	[R]	General function prediction only	K07056|5.70843e-29|pop:POPTR_0002s03210g|hypothetical protein; K07056 16S rRNA (cytidine1402-2'-O)-methyltransferase [EC:2.1.1.198] (A)	--	--	--	--	--	R	General function prediction only	hypothetical protein POPTR_0002s03210g, partial [Populus trichocarpa]	Biological Process: metabolic process (GO:0008152);; Molecular Function: transferase activity (GO:0016740);;	down
Potri.002G033800.v3.0	0.0214371	1.09064	--	--	--	--	[R]	General function prediction only	DnaJ domain	Auxilin-like protein 1 GN=AUL1 OS=Arabidopsis thaliana (Mouse-ear cress) PE=2 SV=2	O	Posttranslational modification, protein turnover, chaperones	PREDICTED: auxilin-like protein 1 isoform X2 [Populus euphratica]	Molecular Function: binding (GO:0005488);; Cellular Component: nucleus (GO:0005634);; Biological Process: organelle organization (GO:0006996);; Biological Process: post-embryonic development (GO:0009791);; Biological Process: negative regulation of macromolecule metabolic process (GO:0010605);; Cellular Component: intracellular non-membrane-bounded organelle (GO:0043232);; Biological Process: pri…	up
Potri.002G036200.v3.0	0.00734289	-1.03277	[RTKL]	General function prediction only;; Signal transduction mechanisms;; Transcription;; Replication, recombination and repair	K08790|0|pop:POPTR_0002s03750g|POPTRDRAFT_754158; hypothetical protein; K08790 serine/threonine kinase 38 [EC:2.7.11.1] (A)	--	[R]	General function prediction only	Protein kinase domain;; Protein tyrosine kinase;; Protein kinase C terminal domain	Probable serine/threonine protein kinase IRE4 {ECO:0000305} OS=Arabidopsis thaliana (Mouse-ear cress) PE=2 SV=1	T	Signal transduction mechanisms	kinase family protein [Populus trichocarpa]	Molecular Function: protein serine/threonine kinase activity (GO:0004674);; Molecular Function: protein kinase C activity (GO:0004697);; Molecular Function: protein binding (GO:0005515);; Molecular Function: ATP binding (GO:0005524);; Cellular Component: cytosol (GO:0005829);; Cellular Component: plasma membrane (GO:0005886);; Biological Process: protein phosphorylation (GO:0006468);; Biological …	down
Potri.002G037700.v3.0	2.2632e-06	-1.63407	--	--	--	--	[S]	Function unknown	Armadillo/beta-catenin-like repeat;; U-box domain;; HEAT repeats	U-box domain-containing protein 3 GN=PUB3 OS=Arabidopsis thaliana (Mouse-ear cress) PE=2 SV=2	S	Function unknown	PREDICTED: U-box domain-containing protein 3-like isoform X1 [Populus euphratica]	Cellular Component: ubiquitin ligase complex (GO:0000151);; Biological Process: MAPK cascade (GO:0000165);; Biological Process: cell morphogenesis (GO:0000902);; Molecular Function: ubiquitin-protein transferase activity (GO:0004842);; Cellular Component: nucleus (GO:0005634);; Cellular Component: cytosol (GO:0005829);; Biological Process: protein N-linked glycosylation (GO:0006487);; Biological …	down
Potri.002G038500.v3.0	0.000195604	2.66032	[KAD]	Transcription;; RNA processing and modification;; Cell cycle control, cell division, chromosome partitioning	K09422|0|pop:POPTR_0002s03960g|POPTRDRAFT_643153; GmMYB29 family protein; K09422 myb proto-oncogene protein, plant (A)	--	[K]	Transcription	Myb-like DNA-binding domain;; Myb-like DNA-binding domain	Myb-related protein Myb4 GN=OSJNBa0073E02.6 OS=Oryza sativa subsp. japonica (Rice) PE=2 SV=2	K	Transcription	GmMYB29 family protein [Populus trichocarpa]	Biological Process: tryptophan biosynthetic process (GO:0000162);; Biological Process: MAPK cascade (GO:0000165);; Biological Process: defense response to insect (GO:0002213);; Molecular Function: DNA binding (GO:0003677);; Molecular Function: chromatin binding (GO:0003682);; Molecular Function: sequence-specific DNA binding transcription factor activity (GO:0003700);; Cellular Component: nucleus…	up
Potri.002G039100.v3.0	1.92334e-07	2.66386	--	--	K14516|3.24285e-107|pop:POPTR_0002s04020g|POPTRDRAFT_551047; hypothetical protein; K14516 ethylene-responsive transcription factor 1 (A)	Plant hormone signal transduction (ko04075)	--	--	AP2 domain	Ethylene-responsive transcription factor 1B GN=K14B15.15 OS=Arabidopsis thaliana (Mouse-ear cress) PE=1 SV=2	K	Transcription	hypothetical protein POPTR_0002s04020g [Populus trichocarpa]	Biological Process: respiratory burst involved in defense response (GO:0002679);; Molecular Function: DNA binding (GO:0003677);; Molecular Function: sequence-specific DNA binding transcription factor activity (GO:0003700);; Molecular Function: protein binding (GO:0005515);; Cellular Component: nucleus (GO:0005634);; Biological Process: regulation of transcription, DNA-templated (GO:0006355);; Bio…	up
Potri.002G043100.v3.0	2.46605e-05	-1.44022	--	--	K11275|1.23382e-40|pop:POPTR_0002s04410g|Histone H1 family protein; K11275 histone H1/5 (A)	--	--	--	linker histone H1 and H5 family	Histone H1.2 GN=At2g30620 OS=Arabidopsis thaliana (Mouse-ear cress) PE=1 SV=1	B	Chromatin structure and dynamics	Histone H1 family protein [Populus trichocarpa]	Cellular Component: chromatin (GO:0000785);; Cellular Component: nucleosome (GO:0000786);; Molecular Function: DNA binding (GO:0003677);; Molecular Function: protein binding (GO:0005515);; Cellular Component: nucleolus (GO:0005730);; Cellular Component: mitochondrion (GO:0005739);; Biological Process: nucleosome assembly (GO:0006334);; Biological Process: response to stress (GO:0006950);; Biologi…	down
Potri.002G044400.v3.0	0.000206399	-1.32091	--	--	--	--	[FH]	Nucleotide transport and metabolism;; Coenzyme transport and metabolism	--	--	FH	Nucleotide transport and metabolism;; Coenzyme transport and metabolism	PREDICTED: uncharacterized protein LOC105128662 [Populus euphratica]	Molecular Function: uridine kinase activity (GO:0004849);; Molecular Function: ATP binding (GO:0005524);; Biological Process: UMP biosynthetic process (GO:0006222);; Cellular Component: chloroplast (GO:0009507);; Biological Process: phosphorylation (GO:0016310);; Molecular Function: phosphotransferase activity, alcohol group as acceptor (GO:0016773);;	down
Potri.002G050800.v3.0	0.00172096	-1.19833	--	--	--	--	--	--	Protein of unknown function (DUF581)	--	S	Function unknown	hypothetical protein POPTR_0002s05170g [Populus trichocarpa]	--	down
Potri.002G054500.v3.0	0.000571893	-1.65341	--	--	--	--	--	--	--	F-box protein At2g27310 GN=At2g27310 OS=Arabidopsis thaliana (Mouse-ear cress) PE=2 SV=1	R	General function prediction only	hypothetical protein POPTR_0002s05550g [Populus trichocarpa]	Molecular Function: protein binding (GO:0005515);; Cellular Component: nucleus (GO:0005634);; Biological Process: response to ethylene (GO:0009723);; Biological Process: response to abscisic acid (GO:0009737);; Biological Process: seed germination (GO:0009845);; Biological Process: salicylic acid mediated signaling pathway (GO:0009863);; Biological Process: jasmonic acid mediated signaling pathwa…	down
Potri.002G054900.v3.0	1.29406e-20	7.76255	--	--	--	--	[O]	Posttranslational modification, protein turnover, chaperones	Xylanase inhibitor C-terminal;; Xylanase inhibitor N-terminal	Basic 7S globulin low kDa subunit (Precursor) GN=BG OS=Glycine max (Soybean) PE=1 SV=2	O	Posttranslational modification, protein turnover, chaperones	hypothetical protein POPTR_0002s05580g [Populus trichocarpa]	Molecular Function: aspartic-type endopeptidase activity (GO:0004190);; Biological Process: proteolysis (GO:0006508);; Biological Process: defense response (GO:0006952);; Molecular Function: hydrolase activity (GO:0016787);; Biological Process: cellular metabolic process (GO:0044237);; Biological Process: single-organism metabolic process (GO:0044710);; Biological Process: regulation of cellular …	up
Potri.002G056300.v3.0	1.61104e-07	-1.82885	--	--	K08902|1.68676e-97|pop:POPTR_0002s05720g|POPTRDRAFT_643350; photosystem 2 family protein; K08902 photosystem II Psb27 protein (A)	Photosynthesis (ko00195)	--	--	Photosystem II Pbs27	Photosystem II repair protein PSB27-H1, chloroplastic (Precursor) OS=Arabidopsis thaliana (Mouse-ear cress) PE=1 SV=1	H	Coenzyme transport and metabolism	photosystem 2 family protein [Populus trichocarpa]	Biological Process: rRNA processing (GO:0006364);; Cellular Component: chloroplast thylakoid membrane (GO:0009535);; Cellular Component: chloroplast thylakoid lumen (GO:0009543);; Biological Process: plastid organization (GO:0009657);; Biological Process: photosystem II repair (GO:0010206);; Biological Process: photosystem II assembly (GO:0010207);; Cellular Component: chloroplast photosystem II …	down
Potri.002G056500.v3.0	0.00627323	1.0095	--	--	K14508|0|pop:POPTR_0005s22770g|POPTRDRAFT_205341; hypothetical protein; K14508 regulatory protein NPR1 (A)	Plant hormone signal transduction (ko04075)	[R]	General function prediction only	NPR1/NIM1 like defence protein C terminal;; BTB/POZ domain;; Ankyrin repeats (3 copies);; Domain of unknown function (DUF3420);; Ankyrin repeat;; Ankyrin repeat;; Ankyrin repeats (many copies)	Regulatory protein NPR3 GN=NPR3 OS=Arabidopsis thaliana (Mouse-ear cress) PE=1 SV=1	R	General function prediction only	PREDICTED: regulatory protein NPR3-like [Populus euphratica]	Biological Process: immune effector process (GO:0002252);; Biological Process: regionalization (GO:0003002);; Molecular Function: protein binding (GO:0005515);; Cellular Component: nucleus (GO:0005634);; Cellular Component: cytoplasm (GO:0005737);; Biological Process: protein targeting to membrane (GO:0006612);; Biological Process: membrane fusion (GO:0006944);; Biological Process: response to he…	up
Potri.002G057200.v3.0	4.21508e-10	3.94668	--	--	--	--	--	--	No apical meristem (NAM) protein	Transcription factor JUNGBRUNNEN 1 GN=F23E6.1 OS=Arabidopsis thaliana (Mouse-ear cress) PE=1 SV=1	K	Transcription	hypothetical protein POPTR_0002s05820g [Populus trichocarpa]	Biological Process: response to hypoxia (GO:0001666);; Molecular Function: DNA binding (GO:0003677);; Molecular Function: sequence-specific DNA binding transcription factor activity (GO:0003700);; Cellular Component: nucleus (GO:0005634);; Biological Process: trehalose biosynthetic process (GO:0005992);; Biological Process: regulation of transcription, DNA-templated (GO:0006355);; Biological Proc…	up
Potri.002G057400.v3.0	0.000506441	1.38134	[ER]	Amino acid transport and metabolism;; General function prediction only	K00457|0|pop:POPTR_0002s05840g|POPTRDRAFT_798588; 4-HYDROXYPHENYLPYRUVATE DIOXYGENASE family protein; K00457 4-hydroxyphenylpyruvate dioxygenase [EC:1.13.11.27] (A)	Ubiquinone and other terpenoid-quinone biosynthesis (ko00130);; Tyrosine metabolism (ko00350);; Phenylalanine metabolism (ko00360)	[E]	Amino acid transport and metabolism	Glyoxalase/Bleomycin resistance protein/Dioxygenase superfamily;; Glyoxalase/Bleomycin resistance protein/Dioxygenase superfamily	4-hydroxyphenylpyruvate dioxygenase GN=F12K11.9 OS=Arabidopsis thaliana (Mouse-ear cress) PE=1 SV=2	E	Amino acid transport and metabolism	4-HYDROXYPHENYLPYRUVATE DIOXYGENASE family protein [Populus trichocarpa]	Molecular Function: 4-hydroxyphenylpyruvate dioxygenase activity (GO:0003868);; Cellular Component: cytoplasm (GO:0005737);; Biological Process: L-phenylalanine catabolic process (GO:0006559);; Biological Process: tyrosine catabolic process (GO:0006572);; Biological Process: aromatic amino acid family metabolic process (GO:0009072);; Cellular Component: membrane (GO:0016020);; Molecular Function:…	up
Potri.002G057900.v3.0	0.0174893	-1.8317	--	--	--	--	[T]	Signal transduction mechanisms	Eukaryotic cytochrome b561	Cytochrome b561 domain-containing protein At2g30890 (Precursor) GN=At2g30890 OS=Arabidopsis thaliana (Mouse-ear cress) PE=2 SV=1	T	Signal transduction mechanisms	hypothetical protein POPTR_0002s05900g [Populus trichocarpa]	Biological Process: metabolic process (GO:0008152);; Cellular Component: membrane (GO:0016020);; Cellular Component: integral component of membrane (GO:0016021);; Cellular Component: intracellular membrane-bounded organelle (GO:0043231);; Cellular Component: cytoplasmic part (GO:0044444);; Biological Process: single-organism cellular process (GO:0044763);;	down
Potri.002G063700.v3.0	0.00869657	1.9519	[M]	Cell wall/membrane/envelope biogenesis	K14156|0|pop:POPTR_0005s21940g|POPTRDRAFT_1078850; hypothetical protein; K14156 choline/ethanolamine kinase [EC:2.7.1.32 2.7.1.82] (A)	Glycerophospholipid metabolism (ko00564)	[M]	Cell wall/membrane/envelope biogenesis	Choline/ethanolamine kinase;; Phosphotransferase enzyme family	Probable choline kinase 3 GN=At4g09760 OS=Arabidopsis thaliana (Mouse-ear cress) PE=2 SV=1	I	Lipid transport and metabolism	PREDICTED: probable choline kinase 3 [Populus euphratica]	Molecular Function: choline kinase activity (GO:0004103);; Molecular Function: ethanolamine kinase activity (GO:0004305);; Cellular Component: nucleus (GO:0005634);; Cellular Component: cytoplasm (GO:0005737);; Cellular Component: plasmodesma (GO:0009506);; Biological Process: response to wounding (GO:0009611);; Biological Process: response to fungus (GO:0009620);; Biological Process: jasmonic ac…	up
Potri.002G065400.v3.0	2.75602e-05	1.60775	[RTKL]	General function prediction only;; Signal transduction mechanisms;; Transcription;; Replication, recombination and repair	--	--	[T]	Signal transduction mechanisms	Protein tyrosine kinase;; Protein kinase domain	Leucine-rich repeat receptor protein kinase EXS (Precursor) GN=T28J14.220 OS=Arabidopsis thaliana (Mouse-ear cress) PE=1 SV=1	T	Signal transduction mechanisms	hypothetical protein POPTR_0002s06600g [Populus trichocarpa]	Molecular Function: peptide receptor activity (GO:0001653);; Molecular Function: protein serine/threonine kinase activity (GO:0004674);; Molecular Function: transmembrane receptor protein tyrosine kinase activity (GO:0004714);; Molecular Function: transmembrane signaling receptor activity (GO:0004888);; Molecular Function: steroid binding (GO:0005496);; Molecular Function: ATP binding (GO:0005524…	up
Potri.002G068300.v3.0	0.000120309	-2.10435	--	--	--	--	--	--	EamA-like transporter family	WAT1-related protein At1g43650 GN=At1g43650 OS=Arabidopsis thaliana (Mouse-ear cress) PE=2 SV=1	S	Function unknown	hypothetical protein POPTR_0002s06890g [Populus trichocarpa]	Molecular Function: protein binding (GO:0005515);; Cellular Component: extracellular region (GO:0005576);; Cellular Component: plasma membrane (GO:0005886);; Cellular Component: cell cortex (GO:0005938);; Biological Process: Golgi to vacuole transport (GO:0006896);; Biological Process: macromolecule biosynthetic process (GO:0009059);; Cellular Component: chloroplast (GO:0009507);; Biological Proc…	down
Potri.002G068400.v3.0	1.57235e-05	-1.47414	--	--	--	--	[K]	Transcription	Myb/SANT-like DNA-binding domain;; Myb/SANT-like DNA-binding domain;; Alcohol dehydrogenase transcription factor Myb/SANT-like;; Myb-like DNA-binding domain	Trihelix transcription factor GT-2 GN=GT-2 OS=Arabidopsis thaliana (Mouse-ear cress) PE=2 SV=1	K	Transcription	hypothetical protein POPTR_0002s06900g [Populus trichocarpa]	Molecular Function: DNA binding (GO:0003677);; Molecular Function: chromatin binding (GO:0003682);; Molecular Function: sequence-specific DNA binding transcription factor activity (GO:0003700);; Cellular Component: nucleus (GO:0005634);; Biological Process: regulation of transcription, DNA-templated (GO:0006355);; Biological Process: axis specification (GO:0009798);; Biological Process: response …	down
Potri.002G068700.v3.0	0.000781854	1.25328	--	--	--	--	--	--	Myb/SANT-like DNA-binding domain	--	S	Function unknown	hypothetical protein POPTR_0002s06930g [Populus trichocarpa]	Molecular Function: chromatin binding (GO:0003682);;	up
Potri.002G070500.v3.0	2.10777e-11	4.25749	--	--	--	--	--	--	U-box domain;; Kinesin-associated protein (KAP)	U-box domain-containing protein 29 GN=PUB29 OS=Arabidopsis thaliana (Mouse-ear cress) PE=1 SV=1	R	General function prediction only	hypothetical protein POPTR_0002s07130g [Populus trichocarpa]	Cellular Component: ubiquitin ligase complex (GO:0000151);; Biological Process: immune system process (GO:0002376);; Molecular Function: ubiquitin-protein transferase activity (GO:0004842);; Biological Process: defense response (GO:0006952);; Cellular Component: plasmodesma (GO:0009506);; Biological Process: response to chitin (GO:0010200);; Biological Process: protein ubiquitination (GO:0016567)…	up
Potri.002G070900.v3.0	0.0235645	-2.26738	[S]	Function unknown	--	--	--	--	Leucine Rich repeats (2 copies);; Protein kinase domain;; Leucine rich repeat;; Protein tyrosine kinase;; Leucine Rich Repeat;; Leucine Rich repeat;; Leucine rich repeat;; Leucine rich repeat N-terminal domain	Receptor-like protein kinase 2 (Precursor) GN=RCH2 OS=Arabidopsis thaliana (Mouse-ear cress) PE=1 SV=1	T	Signal transduction mechanisms	hypothetical protein POPTR_0002s07170g [Populus trichocarpa]	Biological Process: transition metal ion transport (GO:0000041);; Molecular Function: nucleotide binding (GO:0000166);; Biological Process: response to molecule of bacterial origin (GO:0002237);; Molecular Function: protein kinase activity (GO:0004672);; Molecular Function: protein serine/threonine kinase activity (GO:0004674);; Molecular Function: protein binding (GO:0005515);; Molecular Functio…	down
Potri.002G071800.v3.0	6.87514e-10	2.21555	--	--	K16297|0|pop:POPTR_0002s07260g|POPTRDRAFT_551354; serine carboxypeptidase S10 family protein; K16297 serine carboxypeptidase-like clade II [EC:3.4.16.-] (A)	--	[OE]	Posttranslational modification, protein turnover, chaperones;; Amino acid transport and metabolism	Serine carboxypeptidase	Serine carboxypeptidase-like 42 (Precursor) GN=SCPL42 OS=Arabidopsis thaliana (Mouse-ear cress) PE=2 SV=1	O	Posttranslational modification, protein turnover, chaperones	serine carboxypeptidase S10 family protein [Populus trichocarpa]	Molecular Function: serine-type carboxypeptidase activity (GO:0004185);; Cellular Component: extracellular space (GO:0005615);; Cellular Component: cell wall (GO:0005618);; Cellular Component: vacuole (GO:0005773);; Biological Process: proteolysis (GO:0006508);; Cellular Component: plant-type cell wall (GO:0009505);; Cellular Component: plasmodesma (GO:0009506);; Biological Process: brassinostero…	up
Potri.002G076100.v3.0	0.0322608	2.34738	[RTKL]	General function prediction only;; Signal transduction mechanisms;; Transcription;; Replication, recombination and repair	--	--	--	--	Wall-associated receptor kinase galacturonan-binding;; Protein tyrosine kinase;; Protein kinase domain;; EGF-like domain	Wall-associated receptor kinase 2 (Precursor) GN=WAK2 OS=Arabidopsis thaliana (Mouse-ear cress) PE=1 SV=1	T	Signal transduction mechanisms	hypothetical protein POPTR_0002s07670g [Populus trichocarpa]	Molecular Function: catalytic activity (GO:0003824);; Molecular Function: protein kinase activity (GO:0004672);; Molecular Function: binding (GO:0005488);; Biological Process: phosphate-containing compound metabolic process (GO:0006796);; Biological Process: biosynthetic process (GO:0009058);; Biological Process: anatomical structure morphogenesis (GO:0009653);; Biological Process: post-embryonic…	up
Potri.002G077300.v3.0	3.7546e-05	3.24904	[TZDR]	Signal transduction mechanisms;; Cytoskeleton;; Cell cycle control, cell division, chromosome partitioning;; General function prediction only	K13448|3.11857e-111|pop:POPTR_0002s07780g|POPTRDRAFT_798666; calcium-binding family protein; K13448 calcium-binding protein CML (A)	Plant-pathogen interaction (ko04626)	[T]	Signal transduction mechanisms	EF hand;; EF-hand domain pair;; EF-hand domain;; EF-hand domain pair;; EF hand;; Secreted protein acidic and rich in cysteine Ca binding region	Probable calcium-binding protein CML44 GN=CML44 OS=Arabidopsis thaliana (Mouse-ear cress) PE=2 SV=2	T	Signal transduction mechanisms	calcium-binding family protein [Populus trichocarpa]	Biological Process: cell morphogenesis involved in differentiation (GO:0000904);; Molecular Function: calcium ion binding (GO:0005509);; Cellular Component: nucleus (GO:0005634);; Cellular Component: peroxisome (GO:0005777);; Biological Process: response to cold (GO:0009409);; Biological Process: double fertilization forming a zygote and endosperm (GO:0009567);; Biological Process: multicellular …	up
Potri.002G078900.v3.0	0.0216822	1.61778	--	--	--	--	--	--	--	--	S	Function unknown	hypothetical protein POPTR_0002s07910g [Populus trichocarpa]	Biological Process: rRNA processing (GO:0006364);; Biological Process: regulation of translation (GO:0006417);; Cellular Component: chloroplast (GO:0009507);; Cellular Component: plastid chromosome (GO:0009508);; Biological Process: chloroplast relocation (GO:0009902);; Biological Process: leaf morphogenesis (GO:0009965);; Biological Process: thylakoid membrane organization (GO:0010027);; Biologi…	up
Potri.002G079900.v3.0	0.033738	-1.38622	[U]	Intracellular trafficking, secretion, and vesicular transport	--	--	--	--	WD40-like Beta Propeller Repeat;; Dipeptidyl peptidase IV (DPP IV) N-terminal region	--	S	Function unknown	hypothetical protein POPTR_0002s08010g [Populus trichocarpa]	Cellular Component: extracellular region (GO:0005576);; Cellular Component: vacuolar membrane (GO:0005774);; Cellular Component: plant-type cell wall (GO:0009505);; Biological Process: methylglyoxal catabolic process to D-lactate (GO:0019243);;	down
Potri.002G081000.v3.0	0.00480325	3.22841	--	--	--	--	--	--	No apical meristem (NAM) protein	NAC domain-containing protein 2 GN=T1N6.12 OS=Arabidopsis thaliana (Mouse-ear cress) PE=2 SV=2	K	Transcription	no apical meristem family protein [Populus trichocarpa]	Biological Process: MAPK cascade (GO:0000165);; Biological Process: response to hypoxia (GO:0001666);; Molecular Function: DNA binding (GO:0003677);; Molecular Function: sequence-specific DNA binding transcription factor activity (GO:0003700);; Cellular Component: nucleus (GO:0005634);; Biological Process: regulation of transcription, DNA-templated (GO:0006355);; Biological Process: protein targe…	up
Potri.002G082100.v3.0	0.00348509	1.21114	[OC]	Posttranslational modification, protein turnover, chaperones;; Energy production and conversion	K09580|0|pop:POPTR_0002s08260g|POPTRDRAFT_643603; disulfide-isomerase family protein; K09580 protein disulfide-isomerase A1 [EC:5.3.4.1] (A)	Protein processing in endoplasmic reticulum (ko04141)	[O]	Posttranslational modification, protein turnover, chaperones	Thioredoxin;; Thioredoxin-like domain;; Thioredoxin-like domain;; Thioredoxin-like;; Thioredoxin-like;; AhpC/TSA family;; Redoxin;; Thioredoxin;; Glutaredoxin;; ERp29, N-terminal domain	Protein disulfide-isomerase (Precursor) OS=Ricinus communis (Castor bean) PE=2 SV=1	O	Posttranslational modification, protein turnover, chaperones	disulfide-isomerase family protein [Populus trichocarpa]	Cellular Component: lytic vacuole within protein storage vacuole (GO:0000327);; Molecular Function: protein disulfide isomerase activity (GO:0003756);; Molecular Function: dolichyl-diphosphooligosaccharide-protein glycotransferase activity (GO:0004579);; Molecular Function: protein binding (GO:0005515);; Cellular Component: vacuolar membrane (GO:0005774);; Cellular Component: endoplasmic reticulu…	up
Potri.002G082400.v3.0	0.000195124	2.24262	[R]	General function prediction only	K14664|0|pop:POPTR_0002s08300g|POPTRDRAFT_551444; hypothetical protein; K14664 IAA-amino acid hydrolase [EC:3.5.1.-] (A)	--	--	--	Peptidase family M20/M25/M40;; Peptidase dimerisation domain	IAA-amino acid hydrolase ILR1-like 6 (Precursor) GN=T18F15.9 OS=Arabidopsis thaliana (Mouse-ear cress) PE=2 SV=2	E	Amino acid transport and metabolism	hypothetical protein POPTR_0002s08300g [Populus trichocarpa]	Cellular Component: endoplasmic reticulum (GO:0005783);; Cellular Component: Golgi apparatus (GO:0005794);; Biological Process: proteolysis (GO:0006508);; Molecular Function: metallopeptidase activity (GO:0008237);; Cellular Component: chloroplast (GO:0009507);; Biological Process: response to wounding (GO:0009611);; Biological Process: response to fungus (GO:0009620);; Biological Process: jasmon…	up
Potri.002G085100.v3.0	0.000163487	-1.9579	[GER]	Carbohydrate transport and metabolism;; Amino acid transport and metabolism;; General function prediction only	--	--	--	--	EamA-like transporter family	WAT1-related protein At1g21890 GN=At1g21890 OS=Arabidopsis thaliana (Mouse-ear cress) PE=2 SV=1	S	Function unknown	nodulin MtN21 family protein [Populus trichocarpa]	Molecular Function: protein binding (GO:0005515);; Cellular Component: extracellular region (GO:0005576);; Cellular Component: mitochondrion (GO:0005739);; Cellular Component: plasma membrane (GO:0005886);; Cellular Component: cell cortex (GO:0005938);; Biological Process: Golgi to vacuole transport (GO:0006896);; Cellular Component: chloroplast (GO:0009507);; Biological Process: response to abio…	down
Potri.002G090300.v3.0	0.000473659	-1.60974	--	--	--	--	--	--	Protein of unknown function (DUF793)	--	S	Function unknown	hypothetical protein POPTR_0002s09090g [Populus trichocarpa]	--	down
Potri.002G091200.v3.0	0.00146278	1.23556	--	--	--	--	--	--	Protein of unknown function, DUF547;; Domain found in Dishevelled, Egl-10, and Pleckstrin (DEP);; Glutaredoxin	--	O	Posttranslational modification, protein turnover, chaperones	hypothetical protein POPTR_0002s09180g [Populus trichocarpa]	Molecular Function: electron carrier activity (GO:0009055);; Molecular Function: protein disulfide oxidoreductase activity (GO:0015035);; Biological Process: intracellular signal transduction (GO:0035556);; Biological Process: cell redox homeostasis (GO:0045454);;	up
Potri.002G092400.v3.0	0.00313781	-1.0978	[P]	Inorganic ion transport and metabolism	K17469|0|pop:POPTR_0002s09300g|POPTRDRAFT_830213; Low affinity sulfate transporter 3 family protein; K17469 sulfate transporter 2, low-affinity (A)	--	[P]	Inorganic ion transport and metabolism	Sulfate transporter family;; Sulfate transporter N-terminal domain with GLY motif;; STAS domain	Low affinity sulfate transporter 3 GN=ST3 OS=Stylosanthes hamata (Caribbean stylo) PE=2 SV=1	P	Inorganic ion transport and metabolism	Low affinity sulfate transporter 3 family protein [Populus trichocarpa]	Biological Process: transition metal ion transport (GO:0000041);; Biological Process: oligopeptide transport (GO:0006857);; Molecular Function: secondary active sulfate transmembrane transporter activity (GO:0008271);; Biological Process: sulfate transport (GO:0008272);; Cellular Component: plasmodesma (GO:0009506);; Cellular Component: chloroplast (GO:0009507);; Biological Process: indoleacetic …	down
Potri.002G092500.v3.0	0.0164811	1.39359	[P]	Inorganic ion transport and metabolism	K17470|0|pop:POPTR_0002s09310g|POPTRDRAFT_551540; high affinity sulfate transporter family protein; K17470 sulfate transporter 1, high-affinity (A)	--	[P]	Inorganic ion transport and metabolism	Sulfate transporter family;; Sulfate transporter N-terminal domain with GLY motif;; STAS domain	Sulfate transporter 1.2 GN=SULTR1;2 OS=Arabidopsis thaliana (Mouse-ear cress) PE=1 SV=1	P	Inorganic ion transport and metabolism	high affinity sulfate transporter family protein [Populus trichocarpa]	Biological Process: transition metal ion transport (GO:0000041);; Cellular Component: plasma membrane (GO:0005886);; Biological Process: oligopeptide transport (GO:0006857);; Molecular Function: secondary active sulfate transmembrane transporter activity (GO:0008271);; Biological Process: sulfate transport (GO:0008272);; Cellular Component: plasmodesma (GO:0009506);; Cellular Component: chloropla…	up
Potri.002G094200.v3.0	0.000153435	1.50816	--	--	K09286|4.37297e-175|pop:POPTR_0002s09480g|POPTRDRAFT_798748; AP2 domain-containing transcription factor family protein; K09286 EREBP-like factor (A)	--	--	--	AP2 domain	Ethylene-responsive transcription factor RAP2-4 OS=Arabidopsis thaliana (Mouse-ear cress) PE=1 SV=1	K	Transcription	AP2 domain-containing transcription factor family protein [Populus trichocarpa]	Biological Process: respiratory burst involved in defense response (GO:0002679);; Molecular Function: DNA binding (GO:0003677);; Molecular Function: sequence-specific DNA binding transcription factor activity (GO:0003700);; Molecular Function: protein binding (GO:0005515);; Cellular Component: nucleus (GO:0005634);; Cellular Component: nucleolus (GO:0005730);; Biological Process: regulation of tr…	up
Potri.002G094500.v3.0	0.000748629	-2.6704	[G]	Carbohydrate transport and metabolism	K01087|0|pop:POPTR_0002s09510g|POPTRDRAFT_410207; hypothetical protein; K01087 trehalose 6-phosphate phosphatase [EC:3.1.3.12] (A)	Starch and sucrose metabolism (ko00500)	[G]	Carbohydrate transport and metabolism	Trehalose-phosphatase	Probable trehalose-phosphate phosphatase J GN=TPPJ OS=Arabidopsis thaliana (Mouse-ear cress) PE=1 SV=1	G	Carbohydrate transport and metabolism	hypothetical protein POPTR_0002s09510g [Populus trichocarpa]	Biological Process: transition metal ion transport (GO:0000041);; Molecular Function: trehalose-phosphatase activity (GO:0004805);; Cellular Component: nucleus (GO:0005634);; Biological Process: trehalose biosynthetic process (GO:0005992);; Biological Process: response to cold (GO:0009409);; Cellular Component: chloroplast (GO:0009507);; Biological Process: response to salt stress (GO:0009651);; …	down
Potri.002G094900.v3.0	0.0299156	-1.28287	--	--	--	--	--	--	VQ motif	--	S	Function unknown	VQ motif-containing family protein [Populus trichocarpa]	--	down
Potri.002G100500.v3.0	0.011128	4.14115	--	--	--	--	--	--	Protein of unknown function (DUF740)	--	S	Function unknown	hypothetical protein POPTR_0002s10060g [Populus trichocarpa]	--	up
Potri.002G100600.v3.0	0.0148061	-1.68803	[K]	Transcription	K09338|0|pop:POPTR_0002s10080g|POPTRDRAFT_830237; hypothetical protein; K09338 homeobox-leucine zipper protein (A)	--	[K]	Transcription	Homeobox domain;; Homeobox associated leucine zipper	Homeobox-leucine zipper protein ATHB-6 GN=ATHB-6 OS=Arabidopsis thaliana (Mouse-ear cress) PE=1 SV=1	K	Transcription	hypothetical protein POPTR_0002s10080g [Populus trichocarpa]	Molecular Function: transcription regulatory region sequence-specific DNA binding (GO:0000976);; Molecular Function: sequence-specific DNA binding transcription factor activity (GO:0003700);; Cellular Component: nucleus (GO:0005634);; Biological Process: regulation of transcription, DNA-templated (GO:0006355);; Biological Process: response to water deprivation (GO:0009414);; Cellular Component: p…	down
Potri.002G101500.v3.0	0.000656777	3.01983	--	--	--	--	--	--	--	--	S	Function unknown	hypothetical protein POPTR_0002s10190g [Populus trichocarpa]	--	up
Potri.002G102200.v3.0	1.95839e-07	-3.28177	--	--	--	--	--	--	--	--	--	--	--	--	down
Potri.002G102900.v3.0	0.0216352	-1.55358	--	--	--	--	--	--	ZF-HD protein dimerisation region	Zinc-finger homeodomain protein 1 OS=Oryza sativa subsp. japonica (Rice) PE=2 SV=1	R	General function prediction only	hypothetical protein POPTR_0002s10330g [Populus trichocarpa]	Molecular Function: DNA binding (GO:0003677);; Molecular Function: sequence-specific DNA binding transcription factor activity (GO:0003700);; Molecular Function: protein binding (GO:0005515);; Cellular Component: nucleus (GO:0005634);; Biological Process: gibberellin biosynthetic process (GO:0009686);; Biological Process: response to abscisic acid (GO:0009737);; Biological Process: gibberellic ac…	down
Potri.002G104400.v3.0	0.0187721	1.9424	--	--	K15104|0|pop:POPTR_0002s10460g|POPTRDRAFT_551644; mitochondrial substrate carrier family protein; K15104 solute carrier family 25 (mitochondrial oxoglutarate transporter), member 11 (A)	--	[C]	Energy production and conversion	Mitochondrial carrier protein	Mitochondrial uncoupling protein 5 GN=F14M13.10 OS=Arabidopsis thaliana (Mouse-ear cress) PE=2 SV=1	C	Energy production and conversion	mitochondrial substrate carrier family protein [Populus trichocarpa]	Molecular Function: adenine nucleotide transmembrane transporter activity (GO:0000295);; Molecular Function: dicarboxylic acid transmembrane transporter activity (GO:0005310);; Molecular Function: purine ribonucleotide transmembrane transporter activity (GO:0005346);; Cellular Component: mitochondrial inner membrane (GO:0005743);; Biological Process: glucose catabolic process (GO:0006007);; Biolo…	up
Potri.002G109400.v3.0	0.000939205	-1.90497	--	--	--	--	--	--	--	--	S	Function unknown	hypothetical protein POPTR_0002s11010g [Populus trichocarpa]	--	down
Potri.002G111900.v3.0	0.00627323	-1.22849	[Z]	Cytoskeleton	K07374|0|pop:POPTR_0002s11250g|POPTRDRAFT_412148; hypothetical protein; K07374 tubulin alpha (A)	Phagosome (ko04145)	[Z]	Cytoskeleton	Tubulin/FtsZ family, GTPase domain;; Tubulin C-terminal domain	Tubulin alpha-3 chain GN=TUBA3 OS=Hordeum vulgare (Barley) PE=2 SV=1	Z	Cytoskeleton	hypothetical protein POPTR_0002s11250g [Populus trichocarpa]	Biological Process: microtubule cytoskeleton organization (GO:0000226);; Biological Process: cell morphogenesis (GO:0000902);; Molecular Function: GTPase activity (GO:0003924);; Molecular Function: structural constituent of cytoskeleton (GO:0005200);; Molecular Function: protein binding (GO:0005515);; Molecular Function: GTP binding (GO:0005525);; Cellular Component: cell wall (GO:0005618);; Cell…	down
Potri.002G112500.v3.0	3.37395e-05	-1.41966	--	--	--	--	--	--	--	50S ribosomal protein 6, chloroplastic (Precursor) GN=PSRP6 OS=Arabidopsis thaliana (Mouse-ear cress) PE=3 SV=1	J	Translation, ribosomal structure and biogenesis	plastid-specific ribosomal family protein [Populus trichocarpa]	Molecular Function: structural constituent of ribosome (GO:0003735);; Cellular Component: ribosome (GO:0005840);; Biological Process: translation (GO:0006412);; Cellular Component: chloroplast (GO:0009507);; Molecular Function: rRNA binding (GO:0019843);;	down
Potri.002G112600.v3.0	0.000914362	-1.21237	--	--	--	--	--	--	Protein of unknown function (DUF1005)	--	S	Function unknown	hypothetical protein POPTR_0002s11320g [Populus trichocarpa]	--	down
Potri.002G112800.v3.0	0.000735956	-1.4087	--	--	--	--	--	--	--	Protein Ycf2 GN=ycf2-B OS=Oenothera elata subsp. hookeri (Hooker&apos;s evening primrose) PE=3 SV=2	S	Function unknown	hypothetical protein POPTR_0002s11340g [Populus trichocarpa]	--	down
Potri.002G113000.v3.0	0.000735887	2.2487	--	--	--	--	[R]	General function prediction only	Putative serine esterase (DUF676);; Lipase (class 3)	--	R	General function prediction only	PREDICTED: putative lipase ROG1 [Populus euphratica]	--	up
Potri.002G114200.v3.0	0.0164811	1.27323	[M]	Cell wall/membrane/envelope biogenesis	--	--	--	--	Glycosyltransferase like family 2;; Glycosyl transferase family group 2;; Glycosyl transferase family 21;; Glycosyl transferase family 2;; Chitin synthase	Probable xyloglucan glycosyltransferase 12 GN=CSLC12 OS=Arabidopsis thaliana (Mouse-ear cress) PE=1 SV=1	R	General function prediction only	glycosyl transferase family 2 family protein [Populus trichocarpa]	Cellular Component: Golgi membrane (GO:0000139);; Molecular Function: protein binding (GO:0005515);; Cellular Component: nucleus (GO:0005634);; Cellular Component: mitochondrion (GO:0005739);; Cellular Component: endosome (GO:0005768);; Cellular Component: trans-Golgi network (GO:0005802);; Cellular Component: plasma membrane (GO:0005886);; Biological Process: DNA mediated transformation (GO:0009…	up
Potri.002G114500.v3.0	0.0386303	1.11348	[HC]	Coenzyme transport and metabolism;; Energy production and conversion	K00511|0|pop:POPTR_0002s11520g|hypothetical protein; K00511 squalene monooxygenase [EC:1.14.13.132] (A)	Steroid biosynthesis (ko00100);; Sesquiterpenoid and triterpenoid biosynthesis (ko00909)	[I]	Lipid transport and metabolism	Squalene epoxidase;; FAD binding domain;; FAD dependent oxidoreductase;; FAD binding domain;; NAD(P)-binding Rossmann-like domain;; Glucose inhibited division protein A;; Thi4 family	Squalene monooxygenase OS=Panax ginseng (Korean ginseng) PE=2 SV=1	I	Lipid transport and metabolism	hypothetical protein POPTR_0002s11520g [Populus trichocarpa]	Biological Process: polysaccharide biosynthetic process (GO:0000271);; Molecular Function: squalene monooxygenase activity (GO:0004506);; Cellular Component: extracellular region (GO:0005576);; Biological Process: response to water deprivation (GO:0009414);; Biological Process: response to wounding (GO:0009611);; Biological Process: response to sucrose (GO:0009744);; Biological Process: response …	up
Potri.002G114800.v3.0	0.0421975	-1.40905	--	--	K09285|0|pop:POPTR_0002s11550g|POPTRDRAFT_830278; hypothetical protein; K09285 AP2-like factor, ANT lineage (A)	--	--	--	AP2 domain	AP2-like ethylene-responsive transcription factor ANT GN=T28I19.30 OS=Arabidopsis thaliana (Mouse-ear cress) PE=1 SV=2	K	Transcription	PREDICTED: AP2-like ethylene-responsive transcription factor ANT [Populus euphratica]	Molecular Function: sequence-specific DNA binding RNA polymerase II transcription factor activity (GO:0000981);; Molecular Function: DNA binding (GO:0003677);; Molecular Function: sequence-specific DNA binding transcription factor activity (GO:0003700);; Molecular Function: protein binding (GO:0005515);; Cellular Component: nucleus (GO:0005634);; Cellular Component: nucleolus (GO:0005730);; Biolo…	down
Potri.002G118800.v3.0	0.00433669	1.24456	--	--	--	--	[S]	Function unknown	Armadillo/beta-catenin-like repeat	U-box domain-containing protein 4 GN=PUB4 OS=Arabidopsis thaliana (Mouse-ear cress) PE=1 SV=3	S	Function unknown	hypothetical protein POPTR_0002s11960g [Populus trichocarpa]	Biological Process: MAPK cascade (GO:0000165);; Biological Process: cell morphogenesis (GO:0000902);; Molecular Function: ubiquitin-protein transferase activity (GO:0004842);; Cellular Component: nucleus (GO:0005634);; Cellular Component: cytoplasm (GO:0005737);; Cellular Component: cytosol (GO:0005829);; Cellular Component: plasma membrane (GO:0005886);; Biological Process: protein N-linked glyc…	up
Potri.002G119300.v3.0	0.000151438	2.98212	--	--	--	--	[R]	General function prediction only	C2H2-type zinc finger;; Zinc-finger of C2H2 type	Zinc finger protein ZAT10 GN=T22C5.18 OS=Arabidopsis thaliana (Mouse-ear cress) PE=2 SV=1	R	General function prediction only	hypothetical protein POPTR_0002s12010g [Populus trichocarpa]	Biological Process: respiratory burst involved in defense response (GO:0002679);; Cellular Component: nucleus (GO:0005634);; Biological Process: response to oxidative stress (GO:0006979);; Biological Process: response to heat (GO:0009408);; Biological Process: response to cold (GO:0009409);; Biological Process: response to water deprivation (GO:0009414);; Biological Process: response to wounding …	up
Potri.002G120400.v3.0	0.00417282	-1.36129	[O]	Posttranslational modification, protein turnover, chaperones	--	--	--	--	Subtilase family;; Peptidase inhibitor I9;; PA domain	Subtilisin-like protease (Precursor) GN=At5g67360 OS=Arabidopsis thaliana (Mouse-ear cress) PE=1 SV=1	O	Posttranslational modification, protein turnover, chaperones	hypothetical protein POPTR_0002s12130g [Populus trichocarpa]	Molecular Function: serine-type endopeptidase activity (GO:0004252);; Cellular Component: extracellular region (GO:0005576);; Biological Process: proteolysis (GO:0006508);; Cellular Component: plant-type cell wall (GO:0009505);; Biological Process: response to external stimulus (GO:0009605);; Biological Process: response to auxin (GO:0009733);; Cellular Component: external side of plasma membrane…	down
Potri.002G122800.v3.0	0.0479511	2.86794	--	--	--	--	--	--	--	--	--	--	hypothetical protein POPTR_0002s12430g [Populus trichocarpa]	--	up
Potri.002G123300.v3.0	0.0184172	1.60399	--	--	--	--	--	--	WRKY DNA -binding domain;; Plant zinc cluster domain	Probable WRKY transcription factor 7 GN=WRKY7 OS=Arabidopsis thaliana (Mouse-ear cress) PE=2 SV=1	K	Transcription	hypothetical protein POPTR_0002s12480g [Populus trichocarpa]	Molecular Function: DNA binding (GO:0003677);; Molecular Function: sequence-specific DNA binding transcription factor activity (GO:0003700);; Molecular Function: calmodulin binding (GO:0005516);; Cellular Component: nucleus (GO:0005634);; Biological Process: regulation of transcription, DNA-templated (GO:0006355);; Biological Process: protein folding (GO:0006457);; Biological Process: iron ion tr…	up
Potri.002G128000.v3.0	0.0117798	2.05611	[R]	General function prediction only	--	--	[I]	Lipid transport and metabolism	Patatin-like phospholipase	Patatin-like protein 2 GN=PLP2 OS=Arabidopsis thaliana (Mouse-ear cress) PE=1 SV=1	I	Lipid transport and metabolism	patatin-like family protein [Populus trichocarpa]	Biological Process: MAPK cascade (GO:0000165);; Biological Process: response to molecule of bacterial origin (GO:0002237);; Biological Process: respiratory burst involved in defense response (GO:0002679);; Molecular Function: phospholipase activity (GO:0004620);; Molecular Function: phospholipase A2 activity (GO:0004623);; Cellular Component: nucleus (GO:0005634);; Biological Process: protein tar…	up
Potri.002G128100.v3.0	7.70289e-05	2.267	[R]	General function prediction only	--	--	[R]	General function prediction only	RNA recognition motif. (a.k.a. RRM, RBD, or RNP domain);; RNA recognition motif (a.k.a. RRM, RBD, or RNP domain);; RNA recognition motif. (a.k.a. RRM, RBD, or RNP domain);; RNA binding motif	Polyadenylate-binding protein RBP47 GN=RBP47 OS=Nicotiana plumbaginifolia (Leadwort-leaved tobacco) PE=1 SV=1	A	RNA processing and modification	RNA-binding protein 47 [Populus trichocarpa]	Molecular Function: nucleotide binding (GO:0000166);; Biological Process: mRNA splicing, via spliceosome (GO:0000398);; Molecular Function: nucleic acid binding (GO:0003676);; Cellular Component: nucleus (GO:0005634);; Cellular Component: cytosol (GO:0005829);; Molecular Function: poly(A) binding (GO:0008143);; Biological Process: pyrimidine ribonucleotide biosynthetic process (GO:0009220);; Cell…	up
Potri.002G129100.v3.0	6.69146e-05	1.81605	[RTKL]	General function prediction only;; Signal transduction mechanisms;; Transcription;; Replication, recombination and repair	--	--	[T]	Signal transduction mechanisms	Protein kinase domain;; Protein tyrosine kinase;; Kinase-like	Mitogen-activated protein kinase kinase kinase YODA GN=YDA OS=Arabidopsis thaliana (Mouse-ear cress) PE=1 SV=1	T	Signal transduction mechanisms	hypothetical protein POPTR_0002s13050g [Populus trichocarpa]	Biological Process: cell plate assembly (GO:0000919);; Molecular Function: protein serine/threonine kinase activity (GO:0004674);; Molecular Function: protein binding (GO:0005515);; Cellular Component: nucleus (GO:0005634);; Cellular Component: cytoskeleton (GO:0005856);; Biological Process: DNA replication (GO:0006260);; Biological Process: chromatin silencing (GO:0006342);; Cellular Component: …	up
Potri.002G129300.v3.0	1.0522e-11	2.30657	[S]	Function unknown	--	--	--	--	NB-ARC domain;; Leucine Rich repeats (2 copies);; Leucine rich repeat;; Arabidopsis broad-spectrum mildew resistance protein RPW8	Probable disease resistance protein At4g33300 GN=At4g33300 OS=Arabidopsis thaliana (Mouse-ear cress) PE=2 SV=3	R	General function prediction only	disease resistance family protein [Populus trichocarpa]	Molecular Function: binding (GO:0005488);; Cellular Component: nucleus (GO:0005634);; Biological Process: N-terminal protein myristoylation (GO:0006499);; Biological Process: protein targeting to membrane (GO:0006612);; Biological Process: defense response (GO:0006952);; Biological Process: systemic acquired resistance (GO:0009627);; Biological Process: salicylic acid biosynthetic process (GO:000…	up
Potri.002G131300.v3.0	0.010998	1.17261	--	--	K11968|0|pop:POPTR_0002s13270g|POPTRDRAFT_848694; hypothetical protein; K11968 ariadne-1 (A)	--	[O]	Posttranslational modification, protein turnover, chaperones	IBR domain;; Zn-finger in Ran binding protein and others;; Zinc finger, C3HC4 type (RING finger)	Probable E3 ubiquitin-protein ligase ARI8 GN=ARI8 OS=Arabidopsis thaliana (Mouse-ear cress) PE=2 SV=1	O	Posttranslational modification, protein turnover, chaperones	PREDICTED: probable E3 ubiquitin-protein ligase ARI8 [Populus euphratica]	Biological Process: nuclear-transcribed mRNA catabolic process (GO:0000956);; Molecular Function: ubiquitin-protein transferase activity (GO:0004842);; Molecular Function: binding (GO:0005488);; Biological Process: fatty acid beta-oxidation (GO:0006635);; Biological Process: protein import into peroxisome matrix (GO:0016558);; Cellular Component: intracellular part (GO:0044424);; Biological Proce…	up
Potri.002G137700.v3.0	0.00532863	1.06496	[RTKL]	General function prediction only;; Signal transduction mechanisms;; Transcription;; Replication, recombination and repair	--	--	[R]	General function prediction only	Protein kinase domain;; Protein tyrosine kinase	Serine/threonine-protein kinase D6PKL2 GN=MCA23.7 OS=Arabidopsis thaliana (Mouse-ear cress) PE=1 SV=1	T	Signal transduction mechanisms	kinase family protein [Populus trichocarpa]	Biological Process: microtubule cytoskeleton organization (GO:0000226);; Biological Process: mitotic cell cycle (GO:0000278);; Biological Process: cytokinesis by cell plate formation (GO:0000911);; Molecular Function: protein serine/threonine kinase activity (GO:0004674);; Molecular Function: protein tyrosine kinase activity (GO:0004713);; Molecular Function: ATP binding (GO:0005524);; Cellular C…	up
Potri.002G144200.v3.0	0.00586148	-1.06265	--	--	--	--	--	--	GRAS domain family	Scarecrow-like protein 6 GN=SCL6 OS=Arabidopsis thaliana (Mouse-ear cress) PE=1 SV=1	K	Transcription	PREDICTED: scarecrow-like protein 22 [Populus euphratica]	Molecular Function: sequence-specific DNA binding transcription factor activity (GO:0003700);; Molecular Function: histone acetyltransferase activity (GO:0004402);; Molecular Function: protein binding (GO:0005515);; Cellular Component: nucleus (GO:0005634);; Biological Process: DNA repair (GO:0006281);; Biological Process: regulation of transcription, DNA-templated (GO:0006355);; Biological Proce…	down
Potri.002G144700.v3.0	0.00523394	-1.10993	--	--	--	--	--	--	GRAS domain family	Scarecrow-like protein 6 GN=SCL6 OS=Arabidopsis thaliana (Mouse-ear cress) PE=1 SV=1	K	Transcription	hypothetical protein POPTR_0002s14550g [Populus trichocarpa]	Molecular Function: histone acetyltransferase activity (GO:0004402);; Molecular Function: protein binding (GO:0005515);; Cellular Component: nucleus (GO:0005634);; Biological Process: DNA repair (GO:0006281);; Biological Process: transcription, DNA-templated (GO:0006351);; Biological Process: regulation of transcription, DNA-templated (GO:0006355);; Biological Process: response to osmotic stress …	down
Potri.002G146300.v3.0	0.0180274	-1.14179	[G]	Carbohydrate transport and metabolism	K00615|0|pop:POPTR_0002s14730g|POPTRDRAFT_552034; transketolase family protein; K00615 transketolase [EC:2.2.1.1] (A)	Pentose phosphate pathway (ko00030);; Carbon fixation in photosynthetic organisms (ko00710);; Carbon metabolism (ko01200);; Biosynthesis of amino acids (ko01230)	[G]	Carbohydrate transport and metabolism	Transketolase, thiamine diphosphate binding domain;; Transketolase, pyrimidine binding domain;; Transketolase, C-terminal domain	Transketolase, chloroplastic (Precursor) OS=Solanum tuberosum (Potato) PE=2 SV=1	G	Carbohydrate transport and metabolism	transketolase family protein [Populus trichocarpa]	Molecular Function: transketolase activity (GO:0004802);; Cellular Component: cytosol (GO:0005829);; Biological Process: gluconeogenesis (GO:0006094);; Biological Process: glycolytic process (GO:0006096);; Biological Process: calcium ion transport (GO:0006816);; Biological Process: water transport (GO:0006833);; Biological Process: hyperosmotic response (GO:0006972);; Biological Process: Golgi or…	down
Potri.002G148100.v3.0	2.345e-06	1.70649	[R]	General function prediction only	--	--	[R]	General function prediction only	WD domain, G-beta repeat	Probable cytosolic iron-sulfur protein assembly protein CIAO1 homolog {ECO:0000255|HAMAP-Rule:MF_03037} GN=CHLREDRAFT_130093 OS=Chlamydomonas reinhardtii (Chlamydomonas smithii) PE=3 SV=1	R	General function prediction only	hypothetical protein POPTR_0002s14900g [Populus trichocarpa]	Molecular Function: nucleotide binding (GO:0000166);; Cellular Component: endoplasmic reticulum (GO:0005783);; Biological Process: protein targeting to mitochondrion (GO:0006626);; Biological Process: response to stress (GO:0006950);; Biological Process: signal transduction (GO:0007165);; Biological Process: response to organic substance (GO:0010033);; Biological Process: proteasome-mediated ubiq…	up
Potri.002G155000.v3.0	0.0373525	1.16922	[RTKL]	General function prediction only;; Signal transduction mechanisms;; Transcription;; Replication, recombination and repair	--	--	[G]	Carbohydrate transport and metabolism	Protein kinase domain;; Protein tyrosine kinase	Shaggy-related protein kinase theta GN=ASK8 OS=Arabidopsis thaliana (Mouse-ear cress) PE=2 SV=3	T	Signal transduction mechanisms	PREDICTED: shaggy-related protein kinase theta-like isoform X3 [Populus euphratica]	Molecular Function: protein serine/threonine kinase activity (GO:0004674);; Molecular Function: MAP kinase activity (GO:0004707);; Molecular Function: ubiquitin-protein transferase activity (GO:0004842);; Molecular Function: protein binding (GO:0005515);; Molecular Function: ATP binding (GO:0005524);; Cellular Component: nucleus (GO:0005634);; Cellular Component: trans-Golgi network (GO:0005802);…	up
Potri.002G155600.v3.0	2.22427e-05	2.47609	--	--	--	--	[R]	General function prediction only	C2 domain	C2 domain-containing protein At1g63220 GN=At1g63220 OS=Arabidopsis thaliana (Mouse-ear cress) PE=1 SV=1	R	General function prediction only	C2 domain-containing family protein [Populus trichocarpa]	Molecular Function: phospholipid binding (GO:0005543);; Biological Process: protein targeting (GO:0006605);; Biological Process: multicellular organismal development (GO:0007275);; Cellular Component: membrane (GO:0016020);; Biological Process: cellular component organization (GO:0016043);; Cellular Component: intracellular membrane-bounded organelle (GO:0043231);; Biological Process: primary met…	up
Potri.002G156200.v3.0	0.0210812	1.64599	[T]	Signal transduction mechanisms	--	--	[TR]	Signal transduction mechanisms;; General function prediction only	Calcineurin-like phosphoesterase	--	T	Signal transduction mechanisms	calcineurin-like phosphoesterase family protein [Populus trichocarpa]	Molecular Function: hydrolase activity (GO:0016787);;	up
Potri.002G158000.v3.0	2.56298e-05	2.756	--	--	--	--	--	--	Plant phosphoribosyltransferase C-terminal;; C2 domain	Synaptotagmin-4 GN=T5K6.90 OS=Arabidopsis thaliana (Mouse-ear cress) PE=2 SV=1	R	General function prediction only	hypothetical protein POPTR_0002s15950g [Populus trichocarpa]	Biological Process: cellular process (GO:0009987);; Biological Process: single-organism process (GO:0044699);;	up
Potri.002G160200.v3.0	0.00109291	1.74168	[RTKL]	General function prediction only;; Signal transduction mechanisms;; Transcription;; Replication, recombination and repair	--	--	--	--	Protein kinase domain;; Protein tyrosine kinase;; U-box domain	Serine/threonine-protein kinase GN=PUB33 OS=Arabidopsis thaliana (Mouse-ear cress) PE=2 SV=2	T	Signal transduction mechanisms	PREDICTED: U-box domain-containing protein 33-like [Populus euphratica]	Cellular Component: ubiquitin ligase complex (GO:0000151);; Molecular Function: protein serine/threonine kinase activity (GO:0004674);; Molecular Function: ubiquitin-protein transferase activity (GO:0004842);; Molecular Function: ATP binding (GO:0005524);; Biological Process: protein phosphorylation (GO:0006468);; Biological Process: nitrogen compound metabolic process (GO:0006807);; Biological P…	up
Potri.002G160800.v3.0	0.0184945	1.57044	[E]	Amino acid transport and metabolism	K13034|0|pop:POPTR_0002s16220g|POPTRDRAFT_552184, POPTRDRAFT_644475; beta-cyanoalanine synthase family protein; K13034 L-3-cyanoalanine synthase/ cysteine synthase [EC:2.5.1.47 4.4.1.9] (A)	Cysteine and methionine metabolism (ko00270);; Cyanoamino acid metabolism (ko00460);; Sulfur metabolism (ko00920);; Carbon metabolism (ko01200);; Biosynthesis of amino acids (ko01230)	[E]	Amino acid transport and metabolism	Pyridoxal-phosphate dependent enzyme	L-3-cyanoalanine synthase 2, mitochondrial (Precursor) GN=CAS2 OS=Malus domestica (Apple) PE=1 SV=1	E	Amino acid transport and metabolism	beta-cyanoalanine synthase family protein [Populus trichocarpa]	Molecular Function: cysteine synthase activity (GO:0004124);; Molecular Function: copper ion binding (GO:0005507);; Cellular Component: nucleus (GO:0005634);; Cellular Component: mitochondrion (GO:0005739);; Cellular Component: peroxisome (GO:0005777);; Cellular Component: plasma membrane (GO:0005886);; Biological Process: glycolytic process (GO:0006096);; Biological Process: cysteine biosyntheti…	up
Potri.002G164400.v3.0	7.10413e-12	3.38698	--	--	K13425|0|pop:POPTR_0002s16590g|POPTRDRAFT_755334; hypothetical protein; K13425 WRKY transcription factor 22 (A)	Plant-pathogen interaction (ko04626)	--	--	WRKY DNA -binding domain	WRKY transcription factor 22 OS=Arabidopsis thaliana (Mouse-ear cress) PE=2 SV=1	K	Transcription	hypothetical protein POPTR_0002s16590g [Populus trichocarpa]	Molecular Function: sequence-specific DNA binding transcription factor activity (GO:0003700);; Molecular Function: calmodulin binding (GO:0005516);; Cellular Component: nucleus (GO:0005634);; Cellular Component: vacuolar membrane (GO:0005774);; Biological Process: regulation of transcription, DNA-templated (GO:0006355);; Biological Process: protein folding (GO:0006457);; Biological Process: iron …	up
Potri.002G167300.v3.0	0.0166536	-1.30597	--	--	--	--	--	--	Late embryogenesis abundant protein	Protein YLS9 GN=F11F19.11 OS=Arabidopsis thaliana (Mouse-ear cress) PE=2 SV=1	S	Function unknown	hypothetical protein POPTR_0002s16890g [Populus trichocarpa]	Biological Process: immune system process (GO:0002376);; Biological Process: defense response (GO:0006952);; Biological Process: regulation of cellular process (GO:0050794);; Biological Process: response to other organism (GO:0051707);; Biological Process: cellular response to stimulus (GO:0051716);;	down
Potri.002G167500.v3.0	0.00188036	-1.46687	--	--	--	--	--	--	--	--	S	Function unknown	hypothetical protein POPTR_0002s16910g [Populus trichocarpa]	--	down
Potri.002G168200.v3.0	0.0282368	1.09253	--	--	K14506|0|pop:POPTR_0002s16960g|POPTRDRAFT_816623; hypothetical protein; K14506 jasmonic acid-amino synthetase (A)	Plant hormone signal transduction (ko04075)	--	--	GH3 auxin-responsive promoter	Probable indole-3-acetic acid-amido synthetase GH3.5 GN=OSJNBa0009C07.16 OS=Oryza sativa subsp. japonica (Rice) PE=2 SV=1	R	General function prediction only	hypothetical protein POPTR_0002s16960g [Populus trichocarpa]	Molecular Function: ATP binding (GO:0005524);; Cellular Component: nucleus (GO:0005634);; Cellular Component: vacuole (GO:0005773);; Biological Process: red, far-red light phototransduction (GO:0009585);; Biological Process: systemic acquired resistance (GO:0009627);; Biological Process: photomorphogenesis (GO:0009640);; Biological Process: jasmonic acid metabolic process (GO:0009694);; Biologica…	up
Potri.002G168400.v3.0	6.26827e-06	-1.6324	--	--	--	--	--	--	GDSL/SGNH-like Acyl-Esterase family found in Pmr5 and Cas1p;; PMR5 N terminal Domain	Protein trichome birefringence-like 25 GN=TBL25 OS=Arabidopsis thaliana (Mouse-ear cress) PE=2 SV=1	S	Function unknown	hypothetical protein POPTR_0002s16980g [Populus trichocarpa]	Biological Process: polysaccharide biosynthetic process (GO:0000271);; Cellular Component: Golgi apparatus (GO:0005794);; Biological Process: anion transport (GO:0006820);; Biological Process: response to stress (GO:0006950);; Biological Process: signal transduction (GO:0007165);; Biological Process: response to abiotic stimulus (GO:0009628);; Biological Process: response to hormone (GO:0009725);…	down
Potri.002G168700.v3.0	0.000820868	1.54833	--	--	--	--	--	--	WRKY DNA -binding domain	Probable WRKY transcription factor 53 GN=WRKY53 OS=Arabidopsis thaliana (Mouse-ear cress) PE=1 SV=1	K	Transcription	hypothetical protein POPTR_0002s17010g [Populus trichocarpa]	Molecular Function: DNA binding (GO:0003677);; Molecular Function: sequence-specific DNA binding transcription factor activity (GO:0003700);; Molecular Function: protein binding (GO:0005515);; Cellular Component: nucleus (GO:0005634);; Biological Process: regulation of transcription, DNA-templated (GO:0006355);; Biological Process: nitric oxide mediated signal transduction (GO:0007263);; Cellular…	up
Potri.002G169800.v3.0	5.76449e-05	-3.30687	[LKJ]	Replication, recombination and repair;; Transcription;; Translation, ribosomal structure and biogenesis	--	--	[A]	RNA processing and modification	DEAD/DEAH box helicase;; Helicase conserved C-terminal domain;; Type III restriction enzyme, res subunit	DEAD-box ATP-dependent RNA helicase 31 GN=RH31 OS=Arabidopsis thaliana (Mouse-ear cress) PE=2 SV=2	A	RNA processing and modification	DEAD box RNA helicase family protein [Populus trichocarpa]	Molecular Function: RNA binding (GO:0003723);; Molecular Function: ATP binding (GO:0005524);; Cellular Component: nucleolus (GO:0005730);; Molecular Function: ATP-dependent helicase activity (GO:0008026);; Biological Process: response to cold (GO:0009409);; Biological Process: response to water deprivation (GO:0009414);; Cellular Component: chloroplast (GO:0009507);; Biological Process: response …	down
Potri.002G169900.v3.0	0.00876334	-1.07992	--	--	--	--	--	--	Plant protein 1589 of unknown function (A_thal_3526)	--	S	Function unknown	hypothetical protein POPTR_0002s17110g [Populus trichocarpa]	--	down
Potri.002G170000.v3.0	0.0241316	1.16886	--	--	K05391|0|pop:POPTR_0002s17120g|POPTRDRAFT_552266; hypothetical protein; K05391 cyclic nucleotide gated channel, other eukaryote (A)	Plant-pathogen interaction (ko04626)	[PT]	Inorganic ion transport and metabolism;; Signal transduction mechanisms	Ion transport protein;; Cyclic nucleotide-binding domain	Cyclic nucleotide-gated ion channel 1 GN=CNGC1 OS=Arabidopsis thaliana (Mouse-ear cress) PE=1 SV=1	P	Inorganic ion transport and metabolism	hypothetical protein POPTR_0002s17120g [Populus trichocarpa]	Molecular Function: intracellular cAMP activated cation channel activity (GO:0005222);; Molecular Function: inward rectifier potassium channel activity (GO:0005242);; Molecular Function: calcium channel activity (GO:0005262);; Molecular Function: calmodulin binding (GO:0005516);; Biological Process: potassium ion transport (GO:0006813);; Biological Process: calcium ion transport (GO:0006816);; Bi…	up
Potri.002G171200.v3.0	0.000198452	2.98746	--	--	--	--	[UR]	Intracellular trafficking, secretion, and vesicular transport;; General function prediction only	Dynamin central region;; Dynamin family;; Dynamin GTPase effector domain	Dynamin-related protein 1B GN=F15G16.150 OS=Arabidopsis thaliana (Mouse-ear cress) PE=1 SV=1	U	Intracellular trafficking, secretion, and vesicular transport	dynamin-like protein B [Populus trichocarpa]	Biological Process: MAPK cascade (GO:0000165);; Molecular Function: GTPase activity (GO:0003924);; Molecular Function: protein binding (GO:0005515);; Molecular Function: GTP binding (GO:0005525);; Cellular Component: cytoplasm (GO:0005737);; Cellular Component: mitochondrion (GO:0005739);; Cellular Component: vacuolar membrane (GO:0005774);; Cellular Component: microtubule (GO:0005874);; Cellular…	up
Potri.002G173000.v3.0	0.0386303	-1.35339	--	--	--	--	--	--	--	--	--	--	--	--	down
Potri.002G175200.v3.0	0.0306581	-2.54145	[Q]	Secondary metabolites biosynthesis, transport and catabolism	--	--	[Q]	Secondary metabolites biosynthesis, transport and catabolism	Cytochrome P450	Cytochrome P450 78A3 GN=CYP78A3 OS=Glycine max (Soybean) PE=2 SV=1	Q	Secondary metabolites biosynthesis, transport and catabolism	cytochrome P450 78A3p family protein [Populus trichocarpa]	Molecular Function: monooxygenase activity (GO:0004497);; Molecular Function: iron ion binding (GO:0005506);; Molecular Function: protein binding (GO:0005515);; Cellular Component: endoplasmic reticulum (GO:0005783);; Biological Process: positive regulation of cell proliferation (GO:0008284);; Molecular Function: electron carrier activity (GO:0009055);; Biological Process: response to UV (GO:0009…	down
Potri.002G175300.v3.0	0.0222719	2.74329	--	--	--	--	--	--	--	--	S	Function unknown	hypothetical protein POPTR_0002s17580g [Populus trichocarpa]	--	up
Potri.002G175600.v3.0	0.000259215	-1.31597	[O]	Posttranslational modification, protein turnover, chaperones	--	--	[O]	Posttranslational modification, protein turnover, chaperones	ATPase family associated with various cellular activities (AAA);; Domain associated at C-terminal with AAA;; AAA domain	26S protease regulatory subunit 6B homolog GN=MCK7.16 OS=Arabidopsis thaliana (Mouse-ear cress) PE=1 SV=1	O	Posttranslational modification, protein turnover, chaperones	AAA-type ATPase family protein [Populus trichocarpa]	Molecular Function: binding (GO:0005488);; Molecular Function: ATP binding (GO:0005524);; Cellular Component: nucleus (GO:0005634);; Biological Process: cellular protein modification process (GO:0006464);; Biological Process: proteolysis (GO:0006508);; Biological Process: phosphate-containing compound metabolic process (GO:0006796);; Biological Process: response to stress (GO:0006950);; Biologica…	down
Potri.002G176300.v3.0	7.45331e-10	2.03463	[K]	Transcription	K09338|2.14391e-157|pop:POPTR_0002s17680g|POPTRDRAFT_799128; homeobox leucine zipper family protein; K09338 homeobox-leucine zipper protein (A)	--	[K]	Transcription	Homeobox domain;; Homeobox associated leucine zipper	Homeobox-leucine zipper protein ATHB-7 GN=ATHB-7 OS=Arabidopsis thaliana (Mouse-ear cress) PE=2 SV=2	K	Transcription	homeobox leucine zipper family protein [Populus trichocarpa]	Molecular Function: transcription regulatory region sequence-specific DNA binding (GO:0000976);; Molecular Function: sequence-specific DNA binding transcription factor activity (GO:0003700);; Cellular Component: nucleus (GO:0005634);; Biological Process: regulation of transcription, DNA-templated (GO:0006355);; Biological Process: response to water deprivation (GO:0009414);; Cellular Component: p…	up
Potri.002G178000.v3.0	5.66638e-06	2.41768	--	--	K15397|0|pop:POPTR_0002s17860g|POPTRDRAFT_755459; fatty acid elongase 3-ketoacyl-CoA synthase 1 family protein; K15397 3-ketoacyl-CoA synthase [EC:2.3.1.199] (A)	Fatty acid elongation (ko00062)	--	--	FAE1/Type III polyketide synthase-like protein;; 3-Oxoacyl-[acyl-carrier-protein (ACP)] synthase III C terminal;; Chalcone and stilbene synthases, C-terminal domain;; Chalcone and stilbene synthases, N-terminal domain	3-ketoacyl-CoA synthase 1 GN=T25K16.11 OS=Arabidopsis thaliana (Mouse-ear cress) PE=2 SV=1	I	Lipid transport and metabolism	fatty acid elongase 3-ketoacyl-CoA synthase 1 family protein [Populus trichocarpa]	Biological Process: very long-chain fatty acid metabolic process (GO:0000038);; Biological Process: sulfur amino acid metabolic process (GO:0000096);; Biological Process: polysaccharide biosynthetic process (GO:0000271);; Cellular Component: extracellular region (GO:0005576);; Cellular Component: nucleus (GO:0005634);; Cellular Component: endoplasmic reticulum (GO:0005783);; Biological Process: a…	up
Potri.002G182700.v3.0	0.00984508	-2.06558	--	--	--	--	--	--	EamA-like transporter family	WAT1-related protein At3g30340 GN=At3g30340 OS=Arabidopsis thaliana (Mouse-ear cress) PE=2 SV=1	S	Function unknown	hypothetical protein POPTR_0002s18350g [Populus trichocarpa]	Molecular Function: protein binding (GO:0005515);; Cellular Component: vacuolar membrane (GO:0005774);; Cellular Component: plasma membrane (GO:0005886);; Biological Process: cellular aromatic compound metabolic process (GO:0006725);; Biological Process: unidimensional cell growth (GO:0009826);; Biological Process: response to organic substance (GO:0010033);; Biological Process: regulation of hor…	down
Potri.002G185300.v3.0	0.0166998	-1.58888	[R]	General function prediction only	K18551|0|pop:POPTR_0002s18620g|POPTRDRAFT_644719; haloacid dehalogenase-like hydrolase family protein; K18551 pyrimidine and pyridine-specific 5'-nucleotidase [EC:3.1.3.-] (A)	Nicotinate and nicotinamide metabolism (ko00760)	[R]	General function prediction only	Haloacid dehalogenase-like hydrolase;; HAD-hyrolase-like	--	R	General function prediction only	haloacid dehalogenase-like hydrolase family protein [Populus trichocarpa]	Biological Process: metabolic process (GO:0008152);; Biological Process: response to nitrate (GO:0010167);; Biological Process: nitrate transport (GO:0015706);; Molecular Function: hydrolase activity (GO:0016787);;	down
Potri.002G187400.v3.0	7.17903e-06	3.43752	[V]	Defense mechanisms	K05658|0|pop:POPTR_0002s18850g|POPTRDRAFT_830483; hypothetical protein; K05658 ATP-binding cassette, subfamily B (MDR/TAP), member 1 [EC:3.6.3.44] (A)	ABC transporters (ko02010)	[Q]	Secondary metabolites biosynthesis, transport and catabolism	ABC transporter transmembrane region;; ABC transporter;; RecF/RecN/SMC N terminal domain;; AAA domain;; AAA ATPase domain;; P-loop containing region of AAA domain;; AAA domain;; Predicted ATPase of the ABC class;; Protein of unknown function, DUF258;; AAA domain	ABC transporter B family member 11 GN=T14P4.15 OS=Arabidopsis thaliana (Mouse-ear cress) PE=2 SV=1	Q	Secondary metabolites biosynthesis, transport and catabolism	hypothetical protein POPTR_0002s18850g [Populus trichocarpa]	Biological Process: polysaccharide biosynthetic process (GO:0000271);; Biological Process: response to superoxide (GO:0000303);; Molecular Function: protein binding (GO:0005515);; Molecular Function: ATP binding (GO:0005524);; Cellular Component: nucleus (GO:0005634);; Cellular Component: plasma membrane (GO:0005886);; Biological Process: ATP catabolic process (GO:0006200);; Biological Process: E…	up
Potri.002G188000.v3.0	0.00146224	-1.16912	--	--	--	--	--	--	--	--	--	--	hypothetical protein POPTR_0002s18910g [Populus trichocarpa]	--	down
Potri.002G188600.v3.0	0.00339527	1.10535	[RTKL]	General function prediction only;; Signal transduction mechanisms;; Transcription;; Replication, recombination and repair	K13436|0|pop:POPTR_0002s18960g|POPTRDRAFT_710514; serine/threonine protein kinase; K13436 pto-interacting protein 1 [EC:2.7.11.1] (A)	Plant-pathogen interaction (ko04626)	[T]	Signal transduction mechanisms	Protein tyrosine kinase;; Protein kinase domain	Probable receptor-like protein kinase At2g47060 GN=At2g47060 OS=Arabidopsis thaliana (Mouse-ear cress) PE=1 SV=1	T	Signal transduction mechanisms	serine/threonine protein kinase [Populus trichocarpa]	Biological Process: activation of MAPKK activity (GO:0000186);; Molecular Function: protein serine/threonine kinase activity (GO:0004674);; Molecular Function: MAP kinase kinase kinase activity (GO:0004709);; Molecular Function: ATP binding (GO:0005524);; Cellular Component: nucleus (GO:0005634);; Cellular Component: cytoplasm (GO:0005737);; Cellular Component: plasma membrane (GO:0005886);; Biol…	up
Potri.002G189300.v3.0	0.000147383	-1.81074	--	--	K08912|0|pop:POPTR_0002s19010g|POPTRDRAFT_709740; hypothetical protein; K08912 light-harvesting complex II chlorophyll a/b binding protein 1 (A)	Photosynthesis - antenna proteins (ko00196)	--	--	Chlorophyll A-B binding protein	Chlorophyll a-b binding protein 3C, chloroplastic (Precursor) GN=CAB3C OS=Solanum lycopersicum (Tomato) PE=3 SV=1	H	Coenzyme transport and metabolism	hypothetical protein POPTR_0002s19010g [Populus trichocarpa]	Cellular Component: mitochondrion (GO:0005739);; Cellular Component: chloroplast (GO:0009507);; Cellular Component: photosystem I (GO:0009522);; Cellular Component: photosystem II (GO:0009523);; Cellular Component: chloroplast thylakoid membrane (GO:0009535);; Biological Process: response to blue light (GO:0009637);; Biological Process: photosynthesis, light harvesting (GO:0009765);; Cellular Com…	down
Potri.002G190400.v3.0	0.0130458	1.34262	[T]	Signal transduction mechanisms	K14803|0|pop:POPTR_0002s19100g|POPTRDRAFT_552582; phosphatase 2C family protein; K14803 protein phosphatase 2C homolog 2/3 [EC:3.1.3.16] (A)	--	[T]	Signal transduction mechanisms	Protein phosphatase 2C	Probable protein phosphatase 2C 49 GN=At3g62260 OS=Arabidopsis thaliana (Mouse-ear cress) PE=2 SV=1	T	Signal transduction mechanisms	phosphatase 2C family protein [Populus trichocarpa]	Molecular Function: protein serine/threonine phosphatase activity (GO:0004722);; Cellular Component: nucleus (GO:0005634);; Cellular Component: mitochondrion (GO:0005739);; Cellular Component: cytosol (GO:0005829);; Cellular Component: plasma membrane (GO:0005886);; Biological Process: protein dephosphorylation (GO:0006470);; Cellular Component: protein serine/threonine phosphatase complex (GO:00…	up
Potri.002G196600.v3.0	0.00240562	-1.68286	[A]	RNA processing and modification	--	--	[A]	RNA processing and modification	Protein of unknown function (DUF3675);; RING-variant domain	Probable E3 ubiquitin ligase SUD1 GN=F28A23.140 OS=Arabidopsis thaliana (Mouse-ear cress) PE=1 SV=1	A	RNA processing and modification	hypothetical protein POPTR_0002s19770g [Populus trichocarpa]	--	down
Potri.002G197300.v3.0	0.00674464	-1.30022	--	--	--	--	--	--	TPR repeat;; Tetratricopeptide repeat;; DnaJ domain	--	O	Posttranslational modification, protein turnover, chaperones	DNAJ heat shock N-terminal domain-containing family protein [Populus trichocarpa]	Biological Process: response to stress (GO:0006950);;	down
Potri.002G197400.v3.0	0.0397176	1.54221	--	--	K10728|0|pop:POPTR_0002s19850g|POPTRDRAFT_755635; BRCT domain-containing family protein; K10728 topoisomerase (DNA) II binding protein 1 (A)	--	[L]	Replication, recombination and repair	twin BRCT domain;; BRCA1 C Terminus (BRCT) domain	BRCT domain-containing protein At4g02110 GN=At4g02110 OS=Arabidopsis thaliana (Mouse-ear cress) PE=3 SV=3	L	Replication, recombination and repair	BRCT domain-containing family protein [Populus trichocarpa]	Molecular Function: catalytic activity (GO:0003824);; Biological Process: primary metabolic process (GO:0044238);; Biological Process: cellular macromolecule metabolic process (GO:0044260);;	up
Potri.002G198000.v3.0	3.71441e-05	1.62518	[O]	Posttranslational modification, protein turnover, chaperones	K09517|0|pop:POPTR_0002s19910g|POPTRDRAFT_816712; DNAJ heat shock family protein; K09517 DnaJ homolog subfamily B member 11 (A)	Protein processing in endoplasmic reticulum (ko04141)	[O]	Posttranslational modification, protein turnover, chaperones	DnaJ domain;; DnaJ C terminal domain	DnaJ protein ERDJ3B (Precursor) GN=F26K9.30 OS=Arabidopsis thaliana (Mouse-ear cress) PE=1 SV=1	O	Posttranslational modification, protein turnover, chaperones	DNAJ heat shock family protein [Populus trichocarpa]	Cellular Component: nucleus (GO:0005634);; Cellular Component: endoplasmic reticulum lumen (GO:0005788);; Cellular Component: Golgi stack (GO:0005795);; Cellular Component: plasma membrane (GO:0005886);; Biological Process: DNA-dependent DNA replication (GO:0006261);; Biological Process: protein folding (GO:0006457);; Biological Process: ER-nucleus signaling pathway (GO:0006984);; Molecular Funct…	up
Potri.002G200000.v3.0	0.00854881	-1.14536	--	--	--	--	--	--	--	--	S	Function unknown	hypothetical protein POPTR_0002s20100g [Populus trichocarpa]	--	down
Potri.002G201500.v3.0	4.86407e-08	2.02554	[T]	Signal transduction mechanisms	K14509|0|pop:POPTR_0002s20260g|POPTRDRAFT_830447; ethylene receptor family protein; K14509 ethylene receptor [EC:2.7.13.-] (A)	Plant hormone signal transduction (ko04075)	[T]	Signal transduction mechanisms	Histidine kinase-, DNA gyrase B-, and HSP90-like ATPase;; His Kinase A (phospho-acceptor) domain;; GAF domain;; GAF domain	Ethylene response sensor 1 GN=T20B5.14 OS=Arabidopsis thaliana (Mouse-ear cress) PE=1 SV=1	T	Signal transduction mechanisms	ethylene receptor family protein [Populus trichocarpa]	Molecular Function: phosphorelay sensor kinase activity (GO:0000155);; Molecular Function: phosphorelay response regulator activity (GO:0000156);; Biological Process: response to molecule of bacterial origin (GO:0002237);; Molecular Function: transmembrane signaling receptor activity (GO:0004888);; Molecular Function: ATP binding (GO:0005524);; Cellular Component: endoplasmic reticulum (GO:000578…	up
Potri.002G202600.v3.0	2.66158e-06	3.92835	--	--	K01051|0|pop:POPTR_0002s20380g|POPTRDRAFT_799193; pectinesterase family protein; K01051 pectinesterase [EC:3.1.1.11] (A)	Pentose and glucuronate interconversions (ko00040);; Starch and sucrose metabolism (ko00500)	--	--	Pectinesterase;; Plant invertase/pectin methylesterase inhibitor	Pectinesterase 7 (Precursor) GN=F22D16.20 OS=Arabidopsis thaliana (Mouse-ear cress) PE=2 SV=1	G	Carbohydrate transport and metabolism	pectinesterase family protein [Populus trichocarpa]	Molecular Function: enzyme inhibitor activity (GO:0004857);; Cellular Component: extracellular region (GO:0005576);; Cellular Component: cell wall (GO:0005618);; Biological Process: amino acid transport (GO:0006865);; Cellular Component: plant-type cell wall (GO:0009505);; Molecular Function: pectinesterase activity (GO:0030599);; Biological Process: cell wall modification (GO:0042545);; Biologic…	up
Potri.002G203400.v3.0	0.000148353	1.59537	--	--	--	--	--	--	Protein of unknown function, DUF538	Uncharacterized protein At5g01610 GN=At5g01610 OS=Arabidopsis thaliana (Mouse-ear cress) PE=1 SV=1	R	General function prediction only	hypothetical protein POPTR_0002s20470g [Populus trichocarpa]	Cellular Component: extracellular region (GO:0005576);; Cellular Component: vacuolar membrane (GO:0005774);;	up
Potri.002G203500.v3.0	3.25372e-05	5.23193	--	--	--	--	--	--	Late embryogenesis abundant protein	Indole-3-acetic acid-induced protein ARG2 GN=ARG2 OS=Vigna radiata var. radiata (Mung bean) PE=2 SV=1	S	Function unknown	hypothetical protein POPTR_0002s20480g, partial [Populus trichocarpa]	Biological Process: response to stress (GO:0006950);;	up
Potri.002G216800.v3.0	2.2725e-05	3.47903	[S]	Function unknown	K13457|0|pop:POPTR_0002s22350g|POPTRDRAFT_755797; Disease resistance protein RPM1; K13457 disease resistance protein RPM1 (A)	Plant-pathogen interaction (ko04626)	[T]	Signal transduction mechanisms	NB-ARC domain;; Leucine Rich repeats (2 copies);; Leucine rich repeat;; Leucine Rich Repeat	Disease resistance protein RPM1 GN=F17A9.20 OS=Arabidopsis thaliana (Mouse-ear cress) PE=1 SV=1	T	Signal transduction mechanisms	Disease resistance protein RPM1 [Populus trichocarpa]	Molecular Function: protein binding (GO:0005515);; Cellular Component: plasma membrane (GO:0005886);; Biological Process: plant-type hypersensitive response (GO:0009626);;	up
Potri.002G222700.v3.0	1.92113e-24	3.44905	--	--	--	--	[T]	Signal transduction mechanisms	Protein of unknown function (DUF568);; Eukaryotic cytochrome b561	Cytochrome b561 and DOMON domain-containing protein At5g35735 (Precursor) GN=At5g35735 OS=Arabidopsis thaliana (Mouse-ear cress) PE=2 SV=1	T	Signal transduction mechanisms	auxin-responsive family protein [Populus trichocarpa]	Cellular Component: plasma membrane (GO:0005886);; Biological Process: protein targeting to membrane (GO:0006612);; Biological Process: multicellular organismal development (GO:0007275);; Cellular Component: plasmodesma (GO:0009506);; Biological Process: response to insect (GO:0009625);; Biological Process: systemic acquired resistance, salicylic acid mediated signaling pathway (GO:0009862);; Bio…	up
Potri.002G226600.v3.0	8.25821e-05	1.36477	[RTKL]	General function prediction only;; Signal transduction mechanisms;; Transcription;; Replication, recombination and repair	K13429|0|pop:POPTR_0002s21510g|POPTRDRAFT_1072815; LysM domain-containing receptor-like kinase 4 family protein; K13429 chitin elicitor receptor kinase 1 (A)	Plant-pathogen interaction (ko04626)	--	--	Protein kinase domain;; Protein tyrosine kinase	Chitin elicitor receptor kinase 1 (Precursor) GN=MIL23.20 OS=Arabidopsis thaliana (Mouse-ear cress) PE=1 SV=1	T	Signal transduction mechanisms	PREDICTED: chitin elicitor receptor kinase 1-like isoform X1 [Populus euphratica]	Molecular Function: nucleotide binding (GO:0000166);; Biological Process: respiratory burst involved in defense response (GO:0002679);; Biological Process: cell surface pattern recognition receptor signaling pathway (GO:0002752);; Molecular Function: protein serine/threonine kinase activity (GO:0004674);; Molecular Function: non-membrane spanning protein tyrosine kinase activity (GO:0004715);; Mo…	up
Potri.002G226700.v3.0	3.28413e-06	4.09224	[K]	Transcription	--	--	[A]	RNA processing and modification	Ribonuclease III domain;; Ribonuclease-III-like	Ribonuclease 3-like protein 3 OS=Oryza sativa subsp. japonica (Rice) PE=2 SV=1	A	RNA processing and modification	ribonuclease 3 family protein [Populus trichocarpa]	Biological Process: regionalization (GO:0003002);; Molecular Function: RNA binding (GO:0003723);; Molecular Function: ribonuclease III activity (GO:0004525);; Cellular Component: nucleus (GO:0005634);; Biological Process: RNA processing (GO:0006396);; Cellular Component: plastid (GO:0009536);; Biological Process: post-embryonic development (GO:0009791);; Biological Process: meristem maintenance (…	up
Potri.002G228400.v3.0	0.0150799	1.86931	--	--	--	--	--	--	WRKY DNA -binding domain	Probable WRKY transcription factor 31 GN=WRKY31 OS=Arabidopsis thaliana (Mouse-ear cress) PE=2 SV=1	K	Transcription	hypothetical protein POPTR_0002s21330g [Populus trichocarpa]	Biological Process: response to molecule of bacterial origin (GO:0002237);; Molecular Function: sequence-specific DNA binding transcription factor activity (GO:0003700);; Molecular Function: protein binding (GO:0005515);; Cellular Component: nucleus (GO:0005634);; Biological Process: regulation of transcription, DNA-templated (GO:0006355);; Biological Process: cation transport (GO:0006812);; Biol…	up
Potri.002G234300.v3.0	7.70613e-06	1.64753	[C]	Energy production and conversion	--	--	[C]	Energy production and conversion	Aldo/keto reductase family	Probable aldo-keto reductase 2 OS=Oryza sativa subsp. japonica (Rice) PE=2 SV=2	C	Energy production and conversion	hypothetical protein POPTR_0002s23530g [Populus trichocarpa]	Molecular Function: DNA binding (GO:0003677);; Molecular Function: sequence-specific DNA binding transcription factor activity (GO:0003700);; Molecular Function: aldo-keto reductase (NADP) activity (GO:0004033);; Cellular Component: nucleus (GO:0005634);; Cellular Component: cytosol (GO:0005829);; Cellular Component: plasma membrane (GO:0005886);; Biological Process: gluconeogenesis (GO:0006094);…	up
Potri.002G234700.v3.0	1.42176e-08	1.88125	--	--	--	--	--	--	MAC/Perforin domain;; PADR1 (NUC008) domain	MACPF domain-containing protein At1g14780 GN=At1g14780 OS=Arabidopsis thaliana (Mouse-ear cress) PE=2 SV=1	S	Function unknown	hypothetical protein POPTR_0002s23570g [Populus trichocarpa]	Molecular Function: copper ion binding (GO:0005507);; Cellular Component: cytosol (GO:0005829);; Cellular Component: plasma membrane (GO:0005886);; Biological Process: plant-type hypersensitive response (GO:0009626);; Biological Process: systemic acquired resistance (GO:0009627);; Biological Process: response to abiotic stimulus (GO:0009628);; Biological Process: response to endogenous stimulus (…	up
Potri.002G236200.v3.0	0.0135705	-1.74674	--	--	K08235|0|pop:POPTR_0002s23730g|POPTRDRAFT_711461; brassinosteroid-regulated family protein; K08235 xyloglucan:xyloglucosyl transferase [EC:2.4.1.207] (A)	--	--	--	Glycosyl hydrolases family 16;; Xyloglucan endo-transglycosylase (XET) C-terminus	Xyloglucan endotransglucosylase/hydrolase 2 {ECO:0000250|UniProtKB:Q38857} (Precursor) OS=Glycine max (Soybean) PE=2 SV=1	G	Carbohydrate transport and metabolism	brassinosteroid-regulated family protein [Populus trichocarpa]	Molecular Function: hydrolase activity, hydrolyzing O-glycosyl compounds (GO:0004553);; Cellular Component: cell wall (GO:0005618);; Cellular Component: Golgi apparatus (GO:0005794);; Biological Process: cellular glucan metabolic process (GO:0006073);; Biological Process: response to heat (GO:0009408);; Biological Process: response to cold (GO:0009409);; Cellular Component: plant-type cell wall (…	down
Potri.002G236600.v3.0	0.0333435	-1.22718	[G]	Carbohydrate transport and metabolism	--	--	[G]	Carbohydrate transport and metabolism	Histidine phosphatase superfamily (branch 1)	Protein FANTASTIC FOUR 1 GN=FAF1 OS=Arabidopsis thaliana (Mouse-ear cress) PE=2 SV=1	G	Carbohydrate transport and metabolism	phosphoglycerate/bisphosphoglycerate mutase family protein [Populus trichocarpa]	Cellular Component: nucleus (GO:0005634);; Cellular Component: mitochondrion (GO:0005739);; Cellular Component: cytosol (GO:0005829);;	down
Potri.002G241700.v3.0	0.0422965	1.98397	--	--	--	--	[S]	Function unknown	PPPDE putative peptidase domain	DeSI-like protein At4g17486 GN=At4g17486 OS=Arabidopsis thaliana (Mouse-ear cress) PE=2 SV=1	S	Function unknown	hypothetical protein POPTR_0002s24310g [Populus trichocarpa]	Cellular Component: nucleus (GO:0005634);;	up
Potri.002G247700.v3.0	0.00333976	-1.0674	--	--	--	--	--	--	Protein of unknown function (DUF760)	--	S	Function unknown	hypothetical protein POPTR_0002s24910g [Populus trichocarpa]	--	down
Potri.002G248300.v3.0	0.000283222	1.34763	[O]	Posttranslational modification, protein turnover, chaperones	K09571|0|pop:POPTR_0002s24970g|POPTRDRAFT_711545; hypothetical protein; K09571 FK506-binding protein 4/5 [EC:5.2.1.8] (A)	--	[O]	Posttranslational modification, protein turnover, chaperones	FKBP-type peptidyl-prolyl cis-trans isomerase;; TPR repeat;; Tetratricopeptide repeat;; Tetratricopeptide repeat;; Tetratricopeptide repeat;; Tetratricopeptide repeat;; Tetratricopeptide repeat;; Tetratricopeptide repeat	Peptidyl-prolyl cis-trans isomerase FKBP62 GN=MJL12.19 OS=Arabidopsis thaliana (Mouse-ear cress) PE=1 SV=2	O	Posttranslational modification, protein turnover, chaperones	hypothetical protein POPTR_0002s24970g [Populus trichocarpa]	Biological Process: protein peptidyl-prolyl isomerization (GO:0000413);; Biological Process: RNA methylation (GO:0001510);; Molecular Function: peptidyl-prolyl cis-trans isomerase activity (GO:0003755);; Molecular Function: calmodulin binding (GO:0005516);; Molecular Function: FK506 binding (GO:0005528);; Cellular Component: nucleolus (GO:0005730);; Cellular Component: vacuole (GO:0005773);; Cell…	up
Potri.002G250900.v3.0	0.00374788	-1.06571	--	--	--	--	--	--	--	--	--	--	hypothetical protein POPTR_0002s25230g [Populus trichocarpa]	--	down
Potri.002G254800.v3.0	5.96878e-11	4.00174	[R]	General function prediction only	--	--	--	--	Protein of unknown function (DUF861)	--	S	Function unknown	hypothetical protein POPTR_0002s25610g [Populus trichocarpa]	--	up
Potri.002G256900.v3.0	0.00243871	2.3938	--	--	--	--	--	--	TPR repeat;; Tetratricopeptide repeat;; Tetratricopeptide repeat;; Tetratricopeptide repeat	DEAD-box ATP-dependent RNA helicase 12 OS=Oryza sativa subsp. japonica (Rice) PE=2 SV=2	S	Function unknown	hypothetical protein POPTR_0002s25870g [Populus trichocarpa]	--	up
Potri.002G258100.v3.0	0.00270088	2.47134	[S]	Function unknown	--	--	--	--	Leucine Rich repeats (2 copies);; Leucine rich repeat;; Leucine Rich Repeat;; Leucine Rich repeat;; Leucine rich repeat	Probable LRR receptor-like serine/threonine-protein kinase At4g08850 (Precursor) GN=At4g08850 OS=Arabidopsis thaliana (Mouse-ear cress) PE=2 SV=3	S	Function unknown	PREDICTED: probable LRR receptor-like serine/threonine-protein kinase At4g08850 [Populus euphratica]	Biological Process: polysaccharide biosynthetic process (GO:0000271);; Molecular Function: protein kinase activity (GO:0004672);; Molecular Function: protein binding (GO:0005515);; Biological Process: starch metabolic process (GO:0005982);; Biological Process: cellular protein modification process (GO:0006464);; Biological Process: ion transport (GO:0006811);; Biological Process: immune response …	up
Potri.002G258500.v3.0	0.000687363	1.20712	[S]	Function unknown	--	--	--	--	Leucine Rich repeats (2 copies);; Leucine rich repeat;; Leucine Rich Repeat	Receptor-like protein kinase HSL1 (Precursor) GN=HSL1 OS=Arabidopsis thaliana (Mouse-ear cress) PE=2 SV=1	S	Function unknown	hypothetical protein POPTR_0002s26020g [Populus trichocarpa]	Biological Process: polysaccharide catabolic process (GO:0000272);; Molecular Function: protein kinase activity (GO:0004672);; Molecular Function: protein binding (GO:0005515);; Biological Process: cellular protein modification process (GO:0006464);; Biological Process: defense response (GO:0006952);; Biological Process: signal transduction (GO:0007165);; Biological Process: pattern specification…	up
Potri.002G259900.v3.0	0.00214969	-1.11626	[GEPR]	Carbohydrate transport and metabolism;; Amino acid transport and metabolism;; Inorganic ion transport and metabolism;; General function prediction only	K08145|0|pop:POPTR_0002s26150g|POPTRDRAFT_756426; integral membrane family protein; K08145 MFS transporter, SP family, solute carrier family 2 (facilitated glucose transporter), member 8 (A)	--	[R]	General function prediction only	Sugar (and other) transporter;; Major Facilitator Superfamily	Sugar transporter ERD6-like 6 GN=At1g75220 OS=Arabidopsis thaliana (Mouse-ear cress) PE=1 SV=1	R	General function prediction only	integral membrane family protein [Populus trichocarpa]	Molecular Function: sugar:proton symporter activity (GO:0005351);; Cellular Component: nucleus (GO:0005634);; Cellular Component: vacuole (GO:0005773);; Cellular Component: Golgi apparatus (GO:0005794);; Cellular Component: plasma membrane (GO:0005886);; Biological Process: carbohydrate transport (GO:0008643);; Biological Process: response to water deprivation (GO:0009414);; Biological Process: r…	down
Potri.003G003400.v3.0	9.8103e-05	2.96257	[G]	Carbohydrate transport and metabolism	K17108|0|pop:POPTR_0022s00280g|hypothetical protein; K17108 non-lysosomal glucosylceramidase [EC:3.2.1.45] (A)	Other glycan degradation (ko00511);; Sphingolipid metabolism (ko00600)	[G]	Carbohydrate transport and metabolism	Protein of unknown function, DUF608;; beta-Glucocerebrosidase 2 N terminal	--	G	Carbohydrate transport and metabolism	hypothetical protein POPTR_0022s00280g [Populus trichocarpa]	Molecular Function: glucosylceramidase activity (GO:0004348);; Cellular Component: Golgi apparatus (GO:0005794);; Cellular Component: plasma membrane (GO:0005886);; Biological Process: glucosylceramide catabolic process (GO:0006680);; Cellular Component: integral component of membrane (GO:0016021);;	up
Potri.003G005200.v3.0	8.39873e-05	3.12332	--	--	--	--	[R]	General function prediction only	Sulfotransferase domain	Cytosolic sulfotransferase 15 GN=MOJ9.18 OS=Arabidopsis thaliana (Mouse-ear cress) PE=1 SV=1	S	Function unknown	hypothetical protein POPTR_0022s00420g [Populus trichocarpa]	Cellular Component: cytoplasm (GO:0005737);; Biological Process: tryptophan catabolic process (GO:0006569);; Biological Process: response to water deprivation (GO:0009414);; Biological Process: indoleacetic acid biosynthetic process (GO:0009684);; Biological Process: jasmonic acid biosynthetic process (GO:0009695);; Biological Process: response to ethylene (GO:0009723);; Biological Process: respo…	up
Potri.003G006500.v3.0	0.000169706	1.30848	--	--	--	--	--	--	MAC/Perforin domain	MACPF domain-containing protein At4g24290 GN=At4g24290 OS=Arabidopsis thaliana (Mouse-ear cress) PE=2 SV=1	S	Function unknown	PREDICTED: MACPF domain-containing protein At4g24290-like isoform X1 [Populus euphratica]	Biological Process: MAPK cascade (GO:0000165);; Biological Process: respiratory burst involved in defense response (GO:0002679);; Molecular Function: copper ion binding (GO:0005507);; Cellular Component: extracellular region (GO:0005576);; Cellular Component: cytosol (GO:0005829);; Cellular Component: plasma membrane (GO:0005886);; Biological Process: protein targeting to membrane (GO:0006612);; …	up
Potri.003G023000.v3.0	7.23284e-06	1.51882	[RTKL]	General function prediction only;; Signal transduction mechanisms;; Transcription;; Replication, recombination and repair	K13416|0|pop:POPTR_0003s01740g|POPTRDRAFT_756576; hypothetical protein; K13416 brassinosteroid insensitive 1-associated receptor kinase 1 [EC:2.7.10.1 2.7.11.1] (A)	Plant hormone signal transduction (ko04075);; Plant-pathogen interaction (ko04626)	[T]	Signal transduction mechanisms	Protein kinase domain;; Protein tyrosine kinase;; Leucine Rich repeats (2 copies);; Leucine rich repeat;; Leucine rich repeat N-terminal domain;; Leucine Rich Repeat;; Leucine Rich repeat;; Leucine rich repeat	BRASSINOSTEROID INSENSITIVE 1-associated receptor kinase 1 (Precursor) GN=F17M5.190 OS=Arabidopsis thaliana (Mouse-ear cress) PE=1 SV=2	T	Signal transduction mechanisms	hypothetical protein POPTR_0003s01740g [Populus trichocarpa]	Molecular Function: nucleotide binding (GO:0000166);; Biological Process: polysaccharide biosynthetic process (GO:0000271);; Molecular Function: peptide receptor activity (GO:0001653);; Molecular Function: protein kinase activity (GO:0004672);; Molecular Function: protein serine/threonine kinase activity (GO:0004674);; Molecular Function: transmembrane receptor protein tyrosine kinase activity (G…	up
Potri.003G023200.v3.0	0.00201601	1.345	--	--	--	--	--	--	--	--	--	--	--	--	up
Potri.003G029400.v3.0	0.00252023	1.77472	[S]	Function unknown	--	--	[R]	General function prediction only	Leucine Rich repeats (2 copies);; Leucine rich repeat;; Leucine Rich Repeat;; Leucine Rich repeat;; Leucine rich repeat;; Leucine rich repeat N-terminal domain	LRR receptor-like serine/threonine-protein kinase GSO2 (Precursor) GN=K23L20.3 OS=Arabidopsis thaliana (Mouse-ear cress) PE=2 SV=2	R	General function prediction only	hypothetical protein POPTR_0027s00410g [Populus trichocarpa]	Molecular Function: protein kinase activity (GO:0004672);; Molecular Function: protein binding (GO:0005515);; Cellular Component: cytoplasm (GO:0005737);; Biological Process: transport (GO:0006810);; Biological Process: defense response (GO:0006952);; Biological Process: macromolecule biosynthetic process (GO:0009059);; Biological Process: response to bacterium (GO:0009617);; Biological Process: …	up
Potri.003G034600.v3.0	9.21743e-06	-1.59229	--	--	K13248|0|pop:POPTR_0003s02940g|hypothetical protein; K13248 pyridoxal phosphate phosphatase PHOSPHO2 [EC:3.1.3.74] (A)	Vitamin B6 metabolism (ko00750)	[R]	General function prediction only	Putative Phosphatase;; haloacid dehalogenase-like hydrolase;; Haloacid dehalogenase-like hydrolase	Inorganic pyrophosphatase 2 GN=At1g17710 OS=Arabidopsis thaliana (Mouse-ear cress) PE=2 SV=1	R	General function prediction only	hypothetical protein POPTR_0003s02940g [Populus trichocarpa]	Molecular Function: endopeptidase activity (GO:0004175);; Molecular Function: inorganic diphosphatase activity (GO:0004427);; Cellular Component: nucleus (GO:0005634);; Cellular Component: integral component of plasma membrane (GO:0005887);; Biological Process: cellular response to phosphate starvation (GO:0016036);; Biological Process: dephosphorylation (GO:0016311);; Biological Process: galacto…	down
Potri.003G034700.v3.0	0.00382292	-1.25748	[V]	Defense mechanisms	--	--	[Q]	Secondary metabolites biosynthesis, transport and catabolism	ABC transporter;; ABC transporter transmembrane region;; AAA domain;; RecF/RecN/SMC N terminal domain;; Miro-like protein;; P-loop containing region of AAA domain;; 50S ribosome-binding GTPase;; Type II/IV secretion system protein;; Dynamin family	ABC transporter C family member 8 (Precursor) GN=MXL8.11 OS=Arabidopsis thaliana (Mouse-ear cress) PE=2 SV=3	Q	Secondary metabolites biosynthesis, transport and catabolism	hypothetical protein POPTR_0003s02950g [Populus trichocarpa]	Cellular Component: plant-type vacuole (GO:0000325);; Molecular Function: ATP binding (GO:0005524);; Cellular Component: vacuolar membrane (GO:0005774);; Cellular Component: Golgi apparatus (GO:0005794);; Biological Process: ATP catabolic process (GO:0006200);; Biological Process: cellular aromatic compound metabolic process (GO:0006725);; Biological Process: response to stress (GO:0006950);; Cel…	down
Potri.003G037800.v3.0	0.000257954	-1.61518	[TZDR]	Signal transduction mechanisms;; Cytoskeleton;; Cell cycle control, cell division, chromosome partitioning;; General function prediction only	K06268|1.61203e-150|pop:POPTR_0003s03000g|hypothetical protein; K06268 serine/threonine-protein phosphatase 2B regulatory subunit (A)	--	[T]	Signal transduction mechanisms	EF hand;; EF-hand domain pair;; EF-hand domain;; EF-hand domain pair;; EF hand	Calcineurin B-like protein 10 GN=CBL10 OS=Arabidopsis thaliana (Mouse-ear cress) PE=1 SV=1	T	Signal transduction mechanisms	hypothetical protein POPTR_0003s03000g [Populus trichocarpa]	Biological Process: polysaccharide biosynthetic process (GO:0000271);; Molecular Function: catalytic activity (GO:0003824);; Molecular Function: calcium ion binding (GO:0005509);; Molecular Function: protein binding (GO:0005515);; Cellular Component: plasma membrane (GO:0005886);; Biological Process: metabolic process (GO:0008152);; Biological Process: response to cold (GO:0009409);; Biological P…	down
Potri.003G038500.v3.0	0.000169356	-1.73252	[G]	Carbohydrate transport and metabolism	--	--	[G]	Carbohydrate transport and metabolism	Glycosyl hydrolases family 35;; Beta-galactosidase;; Glycosyl hydrolases family 2, sugar binding domain;; Galactose binding lectin domain	Beta-galactosidase 1 (Precursor) GN=BGAL1 OS=Arabidopsis thaliana (Mouse-ear cress) PE=1 SV=1	G	Carbohydrate transport and metabolism	beta-galactosidase 1 family protein [Populus trichocarpa]	Molecular Function: beta-galactosidase activity (GO:0004565);; Cellular Component: vacuolar membrane (GO:0005774);; Cellular Component: cytosol (GO:0005829);; Biological Process: carbohydrate metabolic process (GO:0005975);; Biological Process: acetyl-CoA metabolic process (GO:0006084);; Biological Process: polyamine catabolic process (GO:0006598);; Cellular Component: plant-type cell wall (GO:00…	down
Potri.003G046500.v3.0	0.000137285	-1.99167	[RTKL]	General function prediction only;; Signal transduction mechanisms;; Transcription;; Replication, recombination and repair	K04730|0|pop:POPTR_0003s03690g|POPTRDRAFT_756677; hypothetical protein; K04730 interleukin-1 receptor-associated kinase 1 [EC:2.7.11.1] (A)	--	--	--	Protein tyrosine kinase;; Protein kinase domain	Probable leucine-rich repeat receptor-like protein kinase At5g49770 (Precursor) GN=At5g49770 OS=Arabidopsis thaliana (Mouse-ear cress) PE=2 SV=1	T	Signal transduction mechanisms	hypothetical protein POPTR_0003s03690g [Populus trichocarpa]	Molecular Function: nucleotide binding (GO:0000166);; Biological Process: activation of MAPKK activity (GO:0000186);; Biological Process: nuclear division (GO:0000280);; Biological Process: cytokinesis by cell plate formation (GO:0000911);; Molecular Function: protein serine/threonine kinase activity (GO:0004674);; Molecular Function: MAP kinase kinase kinase activity (GO:0004709);; Molecular Fun…	down
Potri.003G046800.v3.0	0.0133295	-1.00633	[V]	Defense mechanisms	--	--	[Q]	Secondary metabolites biosynthesis, transport and catabolism	ABC-2 type transporter;; ABC transporter;; ABC-2 family transporter protein;; AAA domain	ABC transporter G family member 14 OS=Arabidopsis thaliana (Mouse-ear cress) PE=2 SV=1	Q	Secondary metabolites biosynthesis, transport and catabolism	hypothetical protein POPTR_0003s03650g [Populus trichocarpa]	Molecular Function: ATP binding (GO:0005524);; Cellular Component: plasma membrane (GO:0005886);; Biological Process: ATP catabolic process (GO:0006200);; Biological Process: multicellular organismal development (GO:0007275);; Biological Process: response to water deprivation (GO:0009414);; Cellular Component: chloroplast (GO:0009507);; Biological Process: response to abscisic acid (GO:0009737);;…	down
Potri.003G055600.v3.0	0.0238357	1.51266	--	--	--	--	[T]	Signal transduction mechanisms	NB-ARC domain;; Leucine Rich repeats (2 copies);; Leucine rich repeat	Putative disease resistance RPP13-like protein 1 GN=RPPL1 OS=Arabidopsis thaliana (Mouse-ear cress) PE=3 SV=1	T	Signal transduction mechanisms	hypothetical protein POPTR_0003s05430g [Populus trichocarpa]	Molecular Function: protein binding (GO:0005515);; Biological Process: cellular process (GO:0009987);; Biological Process: innate immune response (GO:0045087);;	up
Potri.003G058200.v3.0	0.0167279	-1.96497	[D]	Cell cycle control, cell division, chromosome partitioning	K06627|0|pop:POPTR_0003s05690g|POPTRDRAFT_413581; cyclin family protein; K06627 cyclin A (A)	--	[D]	Cell cycle control, cell division, chromosome partitioning	Cyclin, N-terminal domain;; Cyclin, C-terminal domain	Cyclin-A2-4 GN=CYCA2-4 OS=Arabidopsis thaliana (Mouse-ear cress) PE=2 SV=1	D	Cell cycle control, cell division, chromosome partitioning	PREDICTED: cyclin-A2-4-like [Populus euphratica]	Biological Process: regulation of cyclin-dependent protein serine/threonine kinase activity (GO:0000079);; Biological Process: double-strand break repair via homologous recombination (GO:0000724);; Biological Process: developmental process involved in reproduction (GO:0003006);; Molecular Function: cyclin-dependent protein serine/threonine kinase activity (GO:0004693);; Molecular Function: protei…	down
Potri.003G063400.v3.0	0.013636	-1.37688	--	--	--	--	--	--	--	--	S	Function unknown	hypothetical protein POPTR_0003s06210g [Populus trichocarpa]	--	down
Potri.003G063900.v3.0	0.000400619	-1.39525	--	--	--	--	--	--	Protein of unknown function (DUF1313)	Protein ELF4-LIKE 4 OS=Arabidopsis thaliana (Mouse-ear cress) PE=2 SV=1	S	Function unknown	hypothetical protein POPTR_0003s06270g [Populus trichocarpa]	Cellular Component: nucleus (GO:0005634);; Biological Process: entrainment of circadian clock (GO:0009649);; Biological Process: regulation of flower development (GO:0009909);; Biological Process: red or far-red light signaling pathway (GO:0010017);; Biological Process: response to red light (GO:0010114);; Biological Process: positive regulation of circadian rhythm (GO:0042753);; Molecular Functi…	down
Potri.003G075800.v3.0	0.0150437	4.9171	--	--	--	--	--	--	VQ motif	--	S	Function unknown	hypothetical protein POPTR_0003s07340g [Populus trichocarpa]	--	up
Potri.003G076800.v3.0	0.0259754	1.40545	[M]	Cell wall/membrane/envelope biogenesis	--	--	[G]	Carbohydrate transport and metabolism	Glycosyl transferase family 8	Putative glucuronosyltransferase PGSIP8 GN=PGSIP8 OS=Arabidopsis thaliana (Mouse-ear cress) PE=2 SV=1	G	Carbohydrate transport and metabolism	hypothetical protein POPTR_0003s07450g [Populus trichocarpa]	Cellular Component: mitochondrion (GO:0005739);; Cellular Component: Golgi apparatus (GO:0005794);; Biological Process: ion transport (GO:0006811);; Biological Process: response to inorganic substance (GO:0010035);; Biological Process: glucuronoxylan metabolic process (GO:0010413);; Molecular Function: glucuronosyltransferase activity (GO:0015020);; Molecular Function: transferase activity, trans…	up
Potri.003G078700.v3.0	0.0344084	1.04316	[J]	Translation, ribosomal structure and biogenesis	K02877|9.59038e-127|pop:POPTR_0013s11140g|60S ribosomal protein L15; K02877 large subunit ribosomal protein L15e (A)	Ribosome (ko03010)	[J]	Translation, ribosomal structure and biogenesis	Ribosomal L15	60S ribosomal protein L15 GN=RPL15 OS=Petunia hybrida (Petunia) PE=2 SV=1	J	Translation, ribosomal structure and biogenesis	60S ribosomal protein L15 [Populus trichocarpa]	Biological Process: RNA methylation (GO:0001510);; Molecular Function: structural constituent of ribosome (GO:0003735);; Cellular Component: nucleolus (GO:0005730);; Cellular Component: vacuolar membrane (GO:0005774);; Cellular Component: Golgi apparatus (GO:0005794);; Cellular Component: plasma membrane (GO:0005886);; Biological Process: chromatin silencing (GO:0006342);; Biological Process: tra…	up
Potri.003G079300.v3.0	0.00240835	-2.3551	--	--	--	--	--	--	AP2 domain	Ethylene-responsive transcription factor ERF034 OS=Arabidopsis thaliana (Mouse-ear cress) PE=2 SV=2	K	Transcription	hypothetical protein POPTR_0003s07700g [Populus trichocarpa]	Molecular Function: DNA binding (GO:0003677);; Molecular Function: sequence-specific DNA binding transcription factor activity (GO:0003700);; Cellular Component: nucleus (GO:0005634);; Biological Process: regulation of transcription, DNA-templated (GO:0006355);; Biological Process: response to cold (GO:0009409);; Biological Process: response to water deprivation (GO:0009414);; Biological Process:…	down
Potri.003G079800.v3.0	0.000911379	1.69107	--	--	K09338|0|pop:POPTR_0003s07760g|POPTRDRAFT_799722; homeobox-leucine zipper family protein; K09338 homeobox-leucine zipper protein (A)	--	[K]	Transcription	HD-ZIP protein N terminus;; Homeobox associated leucine zipper;; Homeobox domain	Homeobox-leucine zipper protein HAT4 OS=Arabidopsis thaliana (Mouse-ear cress) PE=1 SV=1	K	Transcription	homeobox-leucine zipper family protein [Populus trichocarpa]	Cellular Component: histone acetyltransferase complex (GO:0000123);; Molecular Function: DNA binding (GO:0003677);; Biological Process: regulation of transcription, DNA-templated (GO:0006355);; Cellular Component: plasmodesma (GO:0009506);; Biological Process: shade avoidance (GO:0009641);; Biological Process: anatomical structure morphogenesis (GO:0009653);; Biological Process: response to cytok…	up
Potri.003G080200.v3.0	0.0200997	1.42949	--	--	--	--	--	--	--	RING-H2 finger protein ATL22 (Precursor) GN=ATL22 OS=Arabidopsis thaliana (Mouse-ear cress) PE=2 SV=2	S	Function unknown	hypothetical protein POPTR_0003s07800g [Populus trichocarpa]	--	up
Potri.003G080400.v3.0	0.00275677	-1.28669	[LR]	Replication, recombination and repair;; General function prediction only	--	--	[T]	Signal transduction mechanisms	NUDIX domain	Nudix hydrolase 8 GN=MQL5.10 OS=Arabidopsis thaliana (Mouse-ear cress) PE=2 SV=2	L	Replication, recombination and repair	PREDICTED: nudix hydrolase 8-like isoform X1 [Populus euphratica]	Biological Process: MAPK cascade (GO:0000165);; Molecular Function: NAD+ diphosphatase activity (GO:0000210);; Molecular Function: protein binding (GO:0005515);; Cellular Component: nucleus (GO:0005634);; Cellular Component: cytosol (GO:0005829);; Cellular Component: plasma membrane (GO:0005886);; Biological Process: protein targeting to membrane (GO:0006612);; Biological Process: detection of bi…	down
Potri.003G081200.v3.0	0.0112136	3.72427	--	--	K09286|3.38369e-137|pop:POPTR_0003s07910g|POPTRDRAFT_553919; hypothetical protein; K09286 EREBP-like factor (A)	--	--	--	AP2 domain	Ethylene-responsive transcription factor 1A OS=Arabidopsis thaliana (Mouse-ear cress) PE=1 SV=2	K	Transcription	hypothetical protein POPTR_0003s07910g [Populus trichocarpa]	Biological Process: respiratory burst involved in defense response (GO:0002679);; Molecular Function: DNA binding (GO:0003677);; Molecular Function: sequence-specific DNA binding transcription factor activity (GO:0003700);; Molecular Function: protein binding (GO:0005515);; Cellular Component: nucleus (GO:0005634);; Biological Process: regulation of transcription, DNA-templated (GO:0006355);; Bio…	up
Potri.003G081500.v3.0	0.00168496	3.10852	[I]	Lipid transport and metabolism	--	--	[I]	Lipid transport and metabolism	Lipase (class 3)	Phospholipase A1-Ibeta2, chloroplastic (Precursor) GN=At4g16820 OS=Arabidopsis thaliana (Mouse-ear cress) PE=1 SV=2	I	Lipid transport and metabolism	hypothetical protein POPTR_0003s07940g [Populus trichocarpa]	Molecular Function: triglyceride lipase activity (GO:0004806);; Biological Process: lipid metabolic process (GO:0006629);; Biological Process: response to stress (GO:0006950);; Biological Process: multicellular organismal development (GO:0007275);; Molecular Function: phosphatidylcholine 1-acylhydrolase activity (GO:0008970);; Cellular Component: chloroplast (GO:0009507);; Biological Process: eth…	up
Potri.003G082000.v3.0	0.0396165	-1.0001	[HC]	Coenzyme transport and metabolism;; Energy production and conversion	--	--	[CR]	Energy production and conversion;; General function prediction only	FAD binding domain	Zeaxanthin epoxidase, chloroplastic (Precursor) OS=Capsicum annuum (Bell pepper) PE=2 SV=1	C	Energy production and conversion	hypothetical protein POPTR_0003s07990g [Populus trichocarpa]	Molecular Function: oxidoreductase activity (GO:0016491);; Cellular Component: intracellular membrane-bounded organelle (GO:0043231);; Cellular Component: cytoplasmic part (GO:0044444);;	down
Potri.003G083200.v3.0	0.0112862	-1.62662	--	--	--	--	--	--	Rare lipoprotein A (RlpA)-like double-psi beta-barrel;; Pollen allergen	Expansin-like B1 (Precursor) GN=dl4545c OS=Arabidopsis thaliana (Mouse-ear cress) PE=2 SV=2	R	General function prediction only	Expansin-related protein 1 precursor [Populus trichocarpa]	Cellular Component: extracellular region (GO:0005576);; Cellular Component: Golgi apparatus (GO:0005794);; Cellular Component: cytosol (GO:0005829);; Cellular Component: plant-type cell wall (GO:0009505);; Cellular Component: plasmodesma (GO:0009506);; Cellular Component: membrane (GO:0016020);; Biological Process: cellular component organization (GO:0016043);; Biological Process: sexual reproduc…	down
Potri.003G084200.v3.0	1.23676e-05	1.85803	[TZDR]	Signal transduction mechanisms;; Cytoskeleton;; Cell cycle control, cell division, chromosome partitioning;; General function prediction only	--	--	--	--	NB-ARC domain;; TIR domain;; Leucine Rich repeats (2 copies);; EF-hand domain pair;; EF hand;; TIR domain;; EF-hand domain;; Leucine rich repeat;; EF hand;; Leucine Rich Repeat;; ATPase family associated with various cellular activities (AAA)	TMV resistance protein N GN=N OS=Nicotiana glutinosa (Tobacco) PE=1 SV=1	R	General function prediction only	hypothetical protein POPTR_0003s08250g [Populus trichocarpa]	Molecular Function: calcium ion binding (GO:0005509);; Molecular Function: ATP binding (GO:0005524);; Cellular Component: vacuole (GO:0005773);; Cellular Component: plasma membrane (GO:0005886);; Biological Process: defense response (GO:0006952);; Biological Process: signal transduction (GO:0007165);; Biological Process: response to cold (GO:0009409);; Biological Process: response to water depriv…	up
Potri.003G085300.v3.0	0.0243034	1.50443	[RTKL]	General function prediction only;; Signal transduction mechanisms;; Transcription;; Replication, recombination and repair	--	--	[T]	Signal transduction mechanisms	Protein tyrosine kinase;; Protein kinase domain	Probable receptor-like protein kinase At5g47070 GN=At5g47070 OS=Arabidopsis thaliana (Mouse-ear cress) PE=1 SV=1	T	Signal transduction mechanisms	hypothetical protein POPTR_0003s08340g [Populus trichocarpa]	Biological Process: RNA splicing, via endonucleolytic cleavage and ligation (GO:0000394);; Biological Process: respiratory burst involved in defense response (GO:0002679);; Molecular Function: protein serine/threonine kinase activity (GO:0004674);; Molecular Function: transmembrane receptor protein tyrosine kinase activity (GO:0004714);; Molecular Function: protein binding (GO:0005515);; Molecula…	up
Potri.003G085800.v3.0	0.00044675	-1.23626	--	--	--	--	[O]	Posttranslational modification, protein turnover, chaperones	Zinc finger, C3HC4 type (RING finger)	Probable BOI-related E3 ubiquitin-protein ligase 2 GN=BRG2 OS=Arabidopsis thaliana (Mouse-ear cress) PE=1 SV=1	O	Posttranslational modification, protein turnover, chaperones	hypothetical protein POPTR_0003s08390g [Populus trichocarpa]	Biological Process: regulation of programmed cell death (GO:0043067);; Cellular Component: intracellular part (GO:0044424);; Molecular Function: metal ion binding (GO:0046872);; Biological Process: response to stimulus (GO:0050896);;	down
Potri.003G087400.v3.0	1.83614e-14	2.67255	--	--	--	--	--	--	Protein of unknown function (DUF2921)	--	S	Function unknown	hypothetical protein POPTR_0003s08570g [Populus trichocarpa]	--	up
Potri.003G089900.v3.0	1.06032e-06	-1.63944	--	--	--	--	--	--	TLD	--	S	Function unknown	hypothetical protein POPTR_0003s08840g [Populus trichocarpa]	Biological Process: malate transport (GO:0015743);;	down
Potri.003G090300.v3.0	1.78398e-08	-2.209	--	--	--	--	--	--	LSD1 zinc finger	Protein LOL1 GN=LOL1 OS=Arabidopsis thaliana (Mouse-ear cress) PE=2 SV=1	S	Function unknown	hypothetical protein POPTR_0003s08890g [Populus trichocarpa]	Biological Process: response to hypoxia (GO:0001666);; Biological Process: response to molecule of oomycetes origin (GO:0002240);; Molecular Function: DNA binding (GO:0003677);; Molecular Function: sequence-specific DNA binding transcription factor activity (GO:0003700);; Molecular Function: protein binding (GO:0005515);; Cellular Component: extracellular region (GO:0005576);; Cellular Component:…	down
Potri.003G090400.v3.0	0.00566745	-1.04402	[C]	Energy production and conversion	K02639|1.43639e-115|pop:POPTR_0003s08900g|ferredoxin family protein; K02639 ferredoxin (A)	Photosynthesis (ko00195)	--	--	2Fe-2S iron-sulfur cluster binding domain	Ferredoxin-A OS=Alocasia macrorrhizos (Giant taro) PE=1 SV=1	S	Function unknown	ferredoxin family protein [Populus trichocarpa]	Molecular Function: protein binding (GO:0005515);; Biological Process: pentose-phosphate shunt (GO:0006098);; Biological Process: ferredoxin metabolic process (GO:0006124);; Molecular Function: ferrous iron binding (GO:0008198);; Molecular Function: electron carrier activity (GO:0009055);; Cellular Component: chloroplast (GO:0009507);; Biological Process: abscisic acid biosynthetic process (GO:00…	down
Potri.003G092700.v3.0	0.00281932	1.63159	--	--	--	--	--	--	Protein of unknown function (DUF740)	--	S	Function unknown	PREDICTED: uncharacterized protein LOC105128276 [Populus euphratica]	--	up
Potri.003G092800.v3.0	0.000354049	1.30869	--	--	--	--	--	--	PLATZ transcription factor	--	S	Function unknown	zinc-binding family protein [Populus trichocarpa]	--	up
Potri.003G096300.v3.0	0.0141931	-1.22282	--	--	--	--	--	--	Myb-like DNA-binding domain	Probable transcription factor KAN2 GN=KAN2 OS=Arabidopsis thaliana (Mouse-ear cress) PE=2 SV=1	K	Transcription	hypothetical protein POPTR_0003s09490g [Populus trichocarpa]	Molecular Function: DNA binding (GO:0003677);; Molecular Function: chromatin binding (GO:0003682);; Molecular Function: sequence-specific DNA binding transcription factor activity (GO:0003700);; Molecular Function: protein binding (GO:0005515);; Cellular Component: cell wall (GO:0005618);; Cellular Component: nucleus (GO:0005634);; Biological Process: rRNA processing (GO:0006364);; Biological Pro…	down
Potri.003G103900.v3.0	3.82412e-11	3.92987	--	--	K17893|0|pop:POPTR_0003s10290g|POPTRDRAFT_414439; hypothetical protein; K17893 ubiquinol oxidase [EC:1.10.3.11] (A)	--	--	--	Alternative oxidase	Ubiquinol oxidase 3, mitochondrial (Precursor) OS=Arabidopsis thaliana (Mouse-ear cress) PE=2 SV=2	C	Energy production and conversion	hypothetical protein POPTR_0003s10290g [Populus trichocarpa]	Molecular Function: protein binding (GO:0005515);; Cellular Component: mitochondrial inner membrane (GO:0005743);; Biological Process: respiratory gaseous exchange (GO:0007585);; Biological Process: response to ethylene (GO:0009723);; Biological Process: abscisic acid-activated signaling pathway (GO:0009738);; Molecular Function: alternative oxidase activity (GO:0009916);; Cellular Component: int…	up
Potri.003G108900.v3.0	0.000115881	-1.38455	--	--	--	--	[U]	Intracellular trafficking, secretion, and vesicular transport	Peroxisomal biogenesis factor 11 (PEX11)	Peroxisomal membrane protein 11B GN=T21L8.180 OS=Arabidopsis thaliana (Mouse-ear cress) PE=1 SV=1	U	Intracellular trafficking, secretion, and vesicular transport	peroxisomal biogenesis factor 11 family protein [Populus trichocarpa]	Cellular Component: integral component of peroxisomal membrane (GO:0005779);; Biological Process: pentose-phosphate shunt (GO:0006098);; Biological Process: peroxisome fission (GO:0016559);; Molecular Function: identical protein binding (GO:0042802);;	down
Potri.003G109200.v3.0	0.0437351	2.9064	[O]	Posttranslational modification, protein turnover, chaperones	K13993|9.4708e-127|pop:POPTR_0003s10860g|POPTRDRAFT_817274; Heat shock 22 kDa family protein; K13993 HSP20 family protein (A)	Protein processing in endoplasmic reticulum (ko04141)	[O]	Posttranslational modification, protein turnover, chaperones	Hsp20/alpha crystallin family	23.6 kDa heat shock protein, mitochondrial (Precursor) GN=HSP23.6 OS=Arabidopsis thaliana (Mouse-ear cress) PE=2 SV=1	O	Posttranslational modification, protein turnover, chaperones	Heat shock 22 kDa family protein [Populus trichocarpa]	Cellular Component: mitochondrion (GO:0005739);; Biological Process: protein folding (GO:0006457);; Biological Process: response to stress (GO:0006950);; Biological Process: response to heat (GO:0009408);; Cellular Component: plastid (GO:0009536);; Biological Process: response to high light intensity (GO:0009644);; Biological Process: response to salt stress (GO:0009651);; Biological Process: res…	up
Potri.003G111500.v3.0	0.0015013	-1.35341	[E]	Amino acid transport and metabolism	K14638|0|pop:POPTR_0003s11080g|POPTRDRAFT_554200; nitrate transporter family protein; K14638 solute carrier family 15 (peptide/histidine transporter), member 3/4 (A)	--	[E]	Amino acid transport and metabolism	POT family	Protein NRT1/ PTR FAMILY 6.3 OS=Arabidopsis thaliana (Mouse-ear cress) PE=1 SV=1	P	Inorganic ion transport and metabolism	nitrate transporter family protein [Populus trichocarpa]	Molecular Function: transporter activity (GO:0005215);; Molecular Function: protein binding (GO:0005515);; Cellular Component: Golgi apparatus (GO:0005794);; Cellular Component: plasma membrane (GO:0005886);; Biological Process: oligopeptide transport (GO:0006857);; Biological Process: intra-Golgi vesicle-mediated transport (GO:0006891);; Biological Process: response to water deprivation (GO:0009…	down
Potri.003G112600.v3.0	0.00933478	-1.11834	[G]	Carbohydrate transport and metabolism	K01193|0|pop:POPTR_0003s11210g|POPTRDRAFT_817289; vacuolar invertase family protein; K01193 beta-fructofuranosidase [EC:3.2.1.26] (A)	Galactose metabolism (ko00052);; Starch and sucrose metabolism (ko00500)	[G]	Carbohydrate transport and metabolism	Glycosyl hydrolases family 32 N-terminal domain;; Domain of unknown function (DUF3357);; Glycosyl hydrolases family 32 C terminal	Acid beta-fructofuranosidase 38 kDa subunit (Precursor) GN=INVA OS=Vigna radiata var. radiata (Mung bean) PE=1 SV=1	G	Carbohydrate transport and metabolism	vacuolar invertase family protein [Populus trichocarpa]	Cellular Component: plant-type vacuole (GO:0000325);; Biological Process: respiratory burst involved in defense response (GO:0002679);; Molecular Function: sucrose alpha-glucosidase activity (GO:0004575);; Cellular Component: cell wall (GO:0005618);; Cellular Component: plasma membrane (GO:0005886);; Biological Process: carbohydrate metabolic process (GO:0005975);; Biological Process: starch meta…	down
Potri.003G112800.v3.0	1.39188e-05	-2.13824	--	--	--	--	--	--	YABBY protein;; HMG-box domain	Protein YABBY 4 OS=Oryza sativa subsp. japonica (Rice) PE=2 SV=1	R	General function prediction only	hypothetical protein POPTR_0003s11230g [Populus trichocarpa]	Molecular Function: sequence-specific DNA binding transcription factor activity (GO:0003700);; Molecular Function: protein binding (GO:0005515);; Cellular Component: nucleus (GO:0005634);; Biological Process: chromatin assembly or disassembly (GO:0006333);; Biological Process: regulation of translation (GO:0006417);; Biological Process: response to abscisic acid (GO:0009737);; Biological Process:…	down
Potri.003G113400.v3.0	0.0225082	1.56002	[R]	General function prediction only	K09553|0|pop:POPTR_0003s11290g|POPTRDRAFT_712385; stress inducible family protein; K09553 stress-induced-phosphoprotein 1 (A)	--	[O]	Posttranslational modification, protein turnover, chaperones	TPR repeat;; Tetratricopeptide repeat;; Tetratricopeptide repeat;; Tetratricopeptide repeat;; Tetratricopeptide repeat;; Tetratricopeptide repeat;; Tetratricopeptide repeat;; Tetratricopeptide repeat;; Tetratricopeptide repeat;; Tetratricopeptide repeat;; Tetratricopeptide repeat;; Anaphase-promoting complex, cyclosome, subunit 3;; Coatomer epsilon subunit	Hsp70-Hsp90 organizing protein 1 GN=HOP1 OS=Arabidopsis thaliana (Mouse-ear cress) PE=2 SV=1	O	Posttranslational modification, protein turnover, chaperones	stress inducible family protein [Populus trichocarpa]	Molecular Function: phosphoprotein phosphatase activity (GO:0004721);; Molecular Function: protein binding (GO:0005515);; Cellular Component: nucleus (GO:0005634);; Cellular Component: nuclear envelope (GO:0005635);; Cellular Component: mitochondrion (GO:0005739);; Cellular Component: cytosol (GO:0005829);; Cellular Component: plasma membrane (GO:0005886);; Biological Process: protein folding (GO…	up
Potri.003G128100.v3.0	0.0279303	-1.71837	[R]	General function prediction only	--	--	[QR]	Secondary metabolites biosynthesis, transport and catabolism;; General function prediction only	2OG-Fe(II) oxygenase superfamily;; non-haem dioxygenase in morphine synthesis N-terminal	Feruloyl CoA ortho-hydroxylase 2 GN=F6&apos;H2 OS=Arabidopsis thaliana (Mouse-ear cress) PE=1 SV=1	Q	Secondary metabolites biosynthesis, transport and catabolism	hypothetical protein POPTR_0003s12820g [Populus trichocarpa]	Cellular Component: cytoplasm (GO:0005737);; Biological Process: response to stress (GO:0006950);; Biological Process: response to red or far red light (GO:0009639);; Biological Process: gibberellin metabolic process (GO:0009685);; Biological Process: response to hormone (GO:0009725);; Biological Process: post-embryonic development (GO:0009791);; Biological Process: terpenoid biosynthetic process…	down
Potri.003G128200.v3.0	0.0150526	1.16201	[F]	Nucleotide transport and metabolism	K01951|0|pop:POPTR_0003s12830g|POPTRDRAFT_1074034; hypothetical protein; K01951 GMP synthase (glutamine-hydrolysing) [EC:6.3.5.2] (A)	Purine metabolism (ko00230)	[F]	Nucleotide transport and metabolism	GMP synthase C terminal domain;; Glutamine amidotransferase class-I;; NAD synthase;; Peptidase C26;; Asparagine synthase	Anthranilate synthase component 2 GN=trpG OS=Cyanophora paradoxa PE=3 SV=1	F	Nucleotide transport and metabolism	hypothetical protein POPTR_0003s12830g [Populus trichocarpa]	Biological Process: RNA methylation (GO:0001510);; Molecular Function: GMP synthase (glutamine-hydrolyzing) activity (GO:0003922);; Molecular Function: asparagine synthase (glutamine-hydrolyzing) activity (GO:0004066);; Molecular Function: ATP binding (GO:0005524);; Cellular Component: cytosol (GO:0005829);; Biological Process: GMP biosynthetic process (GO:0006177);; Biological Process: asparagin…	up
Potri.003G129400.v3.0	2.70755e-20	3.10448	--	--	--	--	--	--	--	Uncharacterized protein At1g76660 GN=At1g76660 OS=Arabidopsis thaliana (Mouse-ear cress) PE=2 SV=1	S	Function unknown	PREDICTED: uncharacterized protein LOC105124362 isoform X1 [Populus euphratica]	Cellular Component: plasma membrane (GO:0005886);; Biological Process: signal transduction (GO:0007165);; Biological Process: response to hormone (GO:0009725);; Biological Process: response to oxygen-containing compound (GO:1901700);;	up
Potri.003G133400.v3.0	3.70176e-15	2.64134	--	--	--	--	--	--	Late embryogenesis abundant protein	--	S	Function unknown	hypothetical protein POPTR_0003s13320g [Populus trichocarpa]	--	up
Potri.003G134100.v3.0	0.000174325	-1.90773	--	--	--	--	[R]	General function prediction only	Aluminium activated malate transporter;; Fusaric acid resistance protein-like;; Fusaric acid resistance protein family	Aluminum-activated malate transporter 9 GN=ALMT9 OS=Arabidopsis thaliana (Mouse-ear cress) PE=2 SV=1	R	General function prediction only	hypothetical protein POPTR_0003s13390g [Populus trichocarpa]	Molecular Function: anion channel activity (GO:0005253);; Cellular Component: plant-type vacuole membrane (GO:0009705);; Biological Process: response to aluminum ion (GO:0010044);; Molecular Function: malate transmembrane transporter activity (GO:0015140);; Biological Process: malate transport (GO:0015743);; Biological Process: cellular carbohydrate metabolic process (GO:0044262);; Biological Pro…	down
Potri.003G134600.v3.0	0.0464809	2.58729	--	--	--	--	--	--	Dirigent-like protein	Disease resistance response protein 206 (Precursor) GN=PI206 OS=Pisum sativum (Garden pea) PE=2 SV=2	R	General function prediction only	plant disease resistance response protein, partial [Populus deltoides]	Biological Process: acetyl-CoA metabolic process (GO:0006084);; Biological Process: defense response (GO:0006952);; Biological Process: response to biotic stimulus (GO:0009607);; Biological Process: cytokinin-activated signaling pathway (GO:0009736);; Biological Process: sterol biosynthetic process (GO:0016126);; Biological Process: brassinosteroid biosynthetic process (GO:0016132);; Molecular Fu…	up
Potri.003G134900.v3.0	0.000726461	1.20254	[P]	Inorganic ion transport and metabolism	--	--	[P]	Inorganic ion transport and metabolism	Sodium/hydrogen exchanger family	Cation/H(+) antiporter 18 GN=CHX18 OS=Arabidopsis thaliana (Mouse-ear cress) PE=2 SV=1	P	Inorganic ion transport and metabolism	hypothetical protein POPTR_0003s13470g [Populus trichocarpa]	Cellular Component: nucleus (GO:0005634);; Cellular Component: late endosome (GO:0005770);; Cellular Component: endoplasmic reticulum (GO:0005783);; Biological Process: protein targeting to vacuole (GO:0006623);; Biological Process: cation transport (GO:0006812);; Biological Process: regulation of pH (GO:0006885);; Biological Process: toxin catabolic process (GO:0009407);; Cellular Component: chl…	up
Potri.003G135200.v3.0	0.0256334	-1.00907	--	--	--	--	--	--	Acyl-coenzyme A:6-aminopenicillanic acid acyl-transferase	--	R	General function prediction only	hypothetical protein POPTR_0003s13500g [Populus trichocarpa]	Biological Process: penicillin biosynthetic process (GO:0042318);;	down
Potri.003G136300.v3.0	0.00663467	2.19084	--	--	--	--	--	--	AP2 domain	Ethylene-responsive transcription factor CRF2 GN=F9D16.220 OS=Arabidopsis thaliana (Mouse-ear cress) PE=1 SV=1	K	Transcription	AP2 domain-containing transcription factor family protein [Populus trichocarpa]	Biological Process: respiratory burst involved in defense response (GO:0002679);; Molecular Function: DNA binding (GO:0003677);; Molecular Function: sequence-specific DNA binding transcription factor activity (GO:0003700);; Cellular Component: nucleus (GO:0005634);; Cellular Component: nucleolus (GO:0005730);; Biological Process: regulation of transcription, DNA-templated (GO:0006355);; Biologica…	up
Potri.003G137000.v3.0	0.000967904	2.78069	[RTKL]	General function prediction only;; Signal transduction mechanisms;; Transcription;; Replication, recombination and repair	--	--	[T]	Signal transduction mechanisms	Protein of unknown function (DUF1221);; Protein kinase domain;; Protein tyrosine kinase	Protein kinase GN=PHY1 OS=Ceratodon purpureus (Fire moss) PE=3 SV=3	T	Signal transduction mechanisms	hypothetical protein POPTR_0003s13680g [Populus trichocarpa]	Molecular Function: protein kinase activity (GO:0004672);; Molecular Function: protein serine/threonine/tyrosine kinase activity (GO:0004712);; Molecular Function: non-membrane spanning protein tyrosine kinase activity (GO:0004715);; Molecular Function: signal transducer activity (GO:0004871);; Molecular Function: binding (GO:0005488);; Molecular Function: ATP binding (GO:0005524);; Biological Pr…	up
Potri.003G138600.v3.0	1.33059e-15	4.67868	--	--	--	--	--	--	WRKY DNA -binding domain	Probable WRKY transcription factor 41 GN=WRKY41 OS=Arabidopsis thaliana (Mouse-ear cress) PE=2 SV=2	K	Transcription	WRKY transcription factor 53 family protein [Populus trichocarpa]	Biological Process: MAPK cascade (GO:0000165);; Biological Process: immune effector process (GO:0002252);; Molecular Function: DNA binding (GO:0003677);; Molecular Function: sequence-specific DNA binding transcription factor activity (GO:0003700);; Molecular Function: protein binding (GO:0005515);; Cellular Component: nucleus (GO:0005634);; Biological Process: regulation of transcription, DNA-tem…	up
Potri.003G139300.v3.0	1.37784e-07	1.96116	--	--	--	--	--	--	AP2 domain	Ethylene-responsive transcription factor ERF061 GN=ERF061 OS=Arabidopsis thaliana (Mouse-ear cress) PE=2 SV=1	K	Transcription	hypothetical protein POPTR_0003s13910g [Populus trichocarpa]	Biological Process: respiratory burst involved in defense response (GO:0002679);; Molecular Function: DNA binding (GO:0003677);; Molecular Function: sequence-specific DNA binding transcription factor activity (GO:0003700);; Molecular Function: protein binding (GO:0005515);; Cellular Component: nucleus (GO:0005634);; Cellular Component: nucleolus (GO:0005730);; Cellular Component: cytoplasm (GO:00…	up
Potri.003G140800.v3.0	0.00570502	-1.04688	--	--	--	--	--	--	--	--	S	Function unknown	hypothetical protein POPTR_0003s14070g [Populus trichocarpa]	--	down
Potri.003G141200.v3.0	0.0285561	-1.75322	--	--	--	--	--	--	Late embryogenesis abundant protein	--	S	Function unknown	proline-rich family protein [Populus trichocarpa]	Biological Process: petal formation (GO:0048451);; Biological Process: sepal formation (GO:0048453);;	down
Potri.003G141900.v3.0	1.76009e-08	2.24715	[N]	Cell motility	--	--	--	--	Development and cell death domain	B2 protein OS=Daucus carota (Wild carrot) PE=2 SV=1	S	Function unknown	hypothetical protein POPTR_0003s14180g [Populus trichocarpa]	--	up
Potri.003G143600.v3.0	5.22714e-05	1.54999	[O]	Posttranslational modification, protein turnover, chaperones	K09490|0|pop:POPTR_0003s14360g|POPTRDRAFT_711719; BiP isoform A family protein; K09490 heat shock 70kDa protein 5 (A)	Protein export (ko03060);; Protein processing in endoplasmic reticulum (ko04141)	[O]	Posttranslational modification, protein turnover, chaperones	Hsp70 protein;; MreB/Mbl protein;; NAD-specific glutamate dehydrogenase	Luminal-binding protein 5 (Precursor) GN=BIP5 OS=Nicotiana tabacum (Common tobacco) PE=2 SV=1	O	Posttranslational modification, protein turnover, chaperones	BiP isoform A family protein [Populus trichocarpa]	Molecular Function: protease binding (GO:0002020);; Molecular Function: ATP binding (GO:0005524);; Cellular Component: cell wall (GO:0005618);; Cellular Component: mitochondrion (GO:0005739);; Cellular Component: vacuole (GO:0005773);; Cellular Component: vacuolar membrane (GO:0005774);; Cellular Component: endoplasmic reticulum (GO:0005783);; Cellular Component: endoplasmic reticulum lumen (GO:0…	up
Potri.003G145500.v3.0	0.0260116	2.03847	--	--	--	--	[T]	Signal transduction mechanisms	OPT oligopeptide transporter protein	Oligopeptide transporter 7 GN=OPT7 OS=Arabidopsis thaliana (Mouse-ear cress) PE=2 SV=1	T	Signal transduction mechanisms	hypothetical protein POPTR_0003s14540g [Populus trichocarpa]	Cellular Component: cytoplasm (GO:0005737);; Cellular Component: plasma membrane (GO:0005886);; Biological Process: protein targeting to membrane (GO:0006612);; Biological Process: oligopeptide transport (GO:0006857);; Biological Process: nucleotide transport (GO:0006862);; Biological Process: ER to Golgi vesicle-mediated transport (GO:0006888);; Biological Process: membrane fusion (GO:0006944);;…	up
Potri.003G148200.v3.0	0.000147383	1.35658	[P]	Inorganic ion transport and metabolism	K03549|0|pop:POPTR_0003s14800g|POPTRDRAFT_800051; hypothetical protein; K03549 KUP system potassium uptake protein (A)	--	--	--	K+ potassium transporter	Probable potassium transporter 13 OS=Oryza sativa subsp. japonica (Rice) PE=2 SV=1	P	Inorganic ion transport and metabolism	PREDICTED: probable potassium transporter 13 isoform X2 [Populus euphratica]	Cellular Component: mitochondrion (GO:0005739);; Cellular Component: vacuolar membrane (GO:0005774);; Cellular Component: plasma membrane (GO:0005886);; Biological Process: glucose catabolic process (GO:0006007);; Biological Process: protein glycosylation (GO:0006486);; Biological Process: potassium ion transport (GO:0006813);; Biological Process: pollen development (GO:0009555);; Biological Proc…	up
Potri.003G148900.v3.0	0.0453482	-1.55865	--	--	K02694|1.30114e-107|pop:POPTR_0001s11600g|POPTRDRAFT_709002; photosystem I chain III family protein; K02694 photosystem I subunit III (A)	Photosynthesis (ko00195)	--	--	Photosystem I reaction centre subunit III	Photosystem I reaction center subunit III, chloroplastic (Precursor) GN=PSAF OS=Arabidopsis thaliana (Mouse-ear cress) PE=1 SV=1	G	Carbohydrate transport and metabolism	PREDICTED: photosystem I reaction center subunit III, chloroplastic-like [Populus euphratica]	Molecular Function: protein binding (GO:0005515);; Cellular Component: chloroplast thylakoid membrane (GO:0009535);; Cellular Component: photosystem I reaction center (GO:0009538);; Cellular Component: chloroplast envelope (GO:0009941);; Cellular Component: plastoglobule (GO:0010287);; Biological Process: photosynthesis (GO:0015979);; Biological Process: cysteine biosynthetic process (GO:0019344)…	down
Potri.003G150700.v3.0	1.11441e-06	1.67822	--	--	K09286|2.18471e-139|pop:POPTR_0003s15030g|POPTRDRAFT_757729; hypothetical protein; K09286 EREBP-like factor (A)	--	--	--	AP2 domain	Ethylene-responsive transcription factor 2 GN=ERF2 OS=Nicotiana sylvestris (Wood tobacco) PE=2 SV=1	K	Transcription	hypothetical protein POPTR_0003s15030g [Populus trichocarpa]	Biological Process: respiratory burst involved in defense response (GO:0002679);; Molecular Function: DNA binding (GO:0003677);; Molecular Function: sequence-specific DNA binding transcription factor activity (GO:0003700);; Molecular Function: protein binding (GO:0005515);; Cellular Component: nucleus (GO:0005634);; Biological Process: regulation of transcription, DNA-templated (GO:0006355);; Bio…	up
Potri.003G150800.v3.0	1.55328e-11	2.39349	--	--	K09286|0|pop:POPTR_0003s15040g|ethylene-responsive element-binding family protein; K09286 EREBP-like factor (A)	--	--	--	AP2 domain	Ethylene-responsive transcription factor 5 GN=ERF5 OS=Nicotiana tabacum (Common tobacco) PE=2 SV=1	K	Transcription	ethylene-responsive element-binding family protein [Populus trichocarpa]	Biological Process: respiratory burst involved in defense response (GO:0002679);; Molecular Function: DNA binding (GO:0003677);; Molecular Function: sequence-specific DNA binding transcription factor activity (GO:0003700);; Molecular Function: protein binding (GO:0005515);; Cellular Component: nucleus (GO:0005634);; Biological Process: regulation of transcription, DNA-templated (GO:0006355);; Bio…	up
Potri.003G152900.v3.0	0.000479104	2.71249	--	--	--	--	--	--	--	--	--	--	hypothetical protein POPTR_0003s15240g [Populus trichocarpa]	--	up
Potri.003G160000.v3.0	0.00100792	4.34321	--	--	--	--	--	--	Domain of unknown function (DUF4228)	--	S	Function unknown	hypothetical protein POPTR_0003s15830g [Populus trichocarpa]	Cellular Component: nucleus (GO:0005634);; Biological Process: protein targeting to membrane (GO:0006612);; Biological Process: response to ethylene (GO:0009723);; Biological Process: abscisic acid-activated signaling pathway (GO:0009738);; Biological Process: salicylic acid mediated signaling pathway (GO:0009863);; Biological Process: jasmonic acid mediated signaling pathway (GO:0009867);; Biolo…	up
Potri.003G160400.v3.0	7.86197e-21	3.13161	--	--	--	--	--	--	C2 domain	--	R	General function prediction only	hypothetical protein POPTR_0003s15870g [Populus trichocarpa]	--	up
Potri.003G163900.v3.0	3.09465e-05	-1.45759	--	--	--	--	--	--	--	--	--	--	hypothetical protein POPTR_0003s16230g [Populus trichocarpa]	--	down
Potri.003G166100.v3.0	0.00247568	2.21333	--	--	--	--	[R]	General function prediction only	--	Somatic embryogenesis receptor kinase 2 (Precursor) GN=SERK2 OS=Arabidopsis thaliana (Mouse-ear cress) PE=1 SV=1	T	Signal transduction mechanisms	hypothetical protein POPTR_0003s16450g, partial [Populus trichocarpa]	Cellular Component: plasma membrane (GO:0005886);; Biological Process: microsporogenesis (GO:0009556);; Biological Process: brassinosteroid mediated signaling pathway (GO:0009742);; Biological Process: pollen maturation (GO:0010152);; Molecular Function: kinase activity (GO:0016301);; Biological Process: phosphorylation (GO:0016310);; Molecular Function: receptor serine/threonine kinase binding (…	up
Potri.003G167500.v3.0	0.00334249	7.823	--	--	--	--	--	--	BAG domain;; IQ calmodulin-binding motif	BAG family molecular chaperone regulator 5, mitochondrial (Precursor) GN=BAG5 OS=Arabidopsis thaliana (Mouse-ear cress) PE=1 SV=1	S	Function unknown	hypothetical protein POPTR_0003s16590g [Populus trichocarpa]	Molecular Function: protein binding (GO:0005515);; Cellular Component: endoplasmic reticulum (GO:0005783);; Cellular Component: plasma membrane (GO:0005886);; Biological Process: protein folding (GO:0006457);; Cellular Component: plasmodesma (GO:0009506);; Biological Process: cellular response to heat (GO:0034605);; Biological Process: cellular response to unfolded protein (GO:0034620);; Biologic…	up
Potri.003G169100.v3.0	0.000140791	1.78788	--	--	--	--	--	--	WRKY DNA -binding domain	Probable WRKY transcription factor 75 GN=WRKY75 OS=Arabidopsis thaliana (Mouse-ear cress) PE=2 SV=1	K	Transcription	hypothetical protein POPTR_0003s16750g [Populus trichocarpa]	Biological Process: response to molecule of bacterial origin (GO:0002237);; Biological Process: respiratory burst involved in defense response (GO:0002679);; Molecular Function: sequence-specific DNA binding transcription factor activity (GO:0003700);; Molecular Function: protein binding (GO:0005515);; Cellular Component: nucleus (GO:0005634);; Biological Process: regulation of transcription, DNA…	up
Potri.003G170700.v3.0	0.0432299	1.2739	--	--	--	--	--	--	--	--	S	Function unknown	hypothetical protein POPTR_0003s16920g [Populus trichocarpa]	--	up
Potri.003G171400.v3.0	4.1366e-07	-1.8427	--	--	--	--	--	--	MYND finger;; Sel1 repeat	F-box protein At1g67340 GN=At1g67340 OS=Arabidopsis thaliana (Mouse-ear cress) PE=1 SV=1	R	General function prediction only	zinc finger family protein [Populus trichocarpa]	Cellular Component: nucleus (GO:0005634);;	down
Potri.003G173900.v3.0	0.000822147	1.787	[O]	Posttranslational modification, protein turnover, chaperones	K04077|0|pop:POPTR_0001s14040g|POPTRDRAFT_829355; Chaperonin CPN60-2 family protein; K04077 chaperonin GroEL (A)	RNA degradation (ko03018)	[O]	Posttranslational modification, protein turnover, chaperones	TCP-1/cpn60 chaperonin family	Chaperonin CPN60-2, mitochondrial (Precursor) GN=CPN60-2 OS=Cucurbita maxima (Pumpkin) PE=1 SV=1	O	Posttranslational modification, protein turnover, chaperones	PREDICTED: chaperonin CPN60-2, mitochondrial-like isoform X1 [Populus euphratica]	Molecular Function: copper ion binding (GO:0005507);; Molecular Function: ATP binding (GO:0005524);; Cellular Component: nucleolus (GO:0005730);; Cellular Component: mitochondrion (GO:0005739);; Cellular Component: vacuolar membrane (GO:0005774);; Cellular Component: Golgi apparatus (GO:0005794);; Cellular Component: plasma membrane (GO:0005886);; Biological Process: gluconeogenesis (GO:0006094);…	up
Potri.003G174700.v3.0	0.020605	-1.15261	--	--	--	--	--	--	--	--	--	--	hypothetical protein POPTR_0003s17330g [Populus trichocarpa]	--	down
Potri.003G181900.v3.0	2.90497e-05	-1.43211	[RTKL]	General function prediction only;; Signal transduction mechanisms;; Transcription;; Replication, recombination and repair	K07198|0|pop:POPTR_0003s18030g|POPTRDRAFT_1074512; hypothetical protein (A)	Regulation of autophagy (ko04140)	[T]	Signal transduction mechanisms	Protein kinase domain;; Protein tyrosine kinase;; NAF domain;; Kinase-like	CBL-interacting serine/threonine-protein kinase 25 GN=T11H3.120 OS=Arabidopsis thaliana (Mouse-ear cress) PE=2 SV=1	T	Signal transduction mechanisms	hypothetical protein POPTR_0003s18030g [Populus trichocarpa]	Molecular Function: hydrolase activity, hydrolyzing O-glycosyl compounds (GO:0004553);; Molecular Function: protein serine/threonine kinase activity (GO:0004674);; Molecular Function: calmodulin-dependent protein kinase activity (GO:0004683);; Molecular Function: protein binding (GO:0005515);; Molecular Function: ATP binding (GO:0005524);; Cellular Component: cytosol (GO:0005829);; Cellular Compo…	down
Potri.003G182200.v3.0	0.00915162	2.23824	--	--	--	--	--	--	WRKY DNA -binding domain	Probable WRKY transcription factor 40 GN=WRKY40 OS=Arabidopsis thaliana (Mouse-ear cress) PE=1 SV=1	K	Transcription	unknown [Populus trichocarpa]	Biological Process: MAPK cascade (GO:0000165);; Biological Process: response to molecule of bacterial origin (GO:0002237);; Biological Process: respiratory burst involved in defense response (GO:0002679);; Molecular Function: sequence-specific DNA binding transcription factor activity (GO:0003700);; Molecular Function: protein binding (GO:0005515);; Cellular Component: nucleus (GO:0005634);; Biol…	up
Potri.003G185000.v3.0	0.00391759	1.08742	--	--	--	--	--	--	--	--	S	Function unknown	PREDICTED: uncharacterized protein LOC105122893 [Populus euphratica]	--	up
Potri.003G185900.v3.0	0.00893188	4.26852	--	--	K04733|2.48772e-52|pop:POPTR_0004s20370g|putative wall-associated kinase family protein; K04733 interleukin-1 receptor-associated kinase 4 [EC:2.7.11.1] (A)	--	--	--	--	Wall-associated receptor kinase-like 2 (Precursor) GN=WAKL2 OS=Arabidopsis thaliana (Mouse-ear cress) PE=2 SV=1	T	Signal transduction mechanisms	hypothetical protein POPTR_0075s00230g [Populus trichocarpa]	Molecular Function: guanylate cyclase activity (GO:0004383);; Molecular Function: protein serine/threonine kinase activity (GO:0004674);; Molecular Function: calcium ion binding (GO:0005509);; Molecular Function: ATP binding (GO:0005524);; Cellular Component: extracellular region (GO:0005576);; Cellular Component: cell wall (GO:0005618);; Cellular Component: plasma membrane (GO:0005886);; Biologi…	up
Potri.003G187100.v3.0	1.5698e-22	4.83922	[E]	Amino acid transport and metabolism	K01761|0|pop:POPTR_0003s18600g|POPTRDRAFT_555144; hypothetical protein; K01761 methionine-gamma-lyase [EC:4.4.1.11] (A)	Cysteine and methionine metabolism (ko00270);; Selenocompound metabolism (ko00450)	[E]	Amino acid transport and metabolism	Cys/Met metabolism PLP-dependent enzyme;; Aminotransferase class I and II;; Aminotransferase class-V	Methionine gamma-lyase GN=MGL OS=Arabidopsis thaliana (Mouse-ear cress) PE=1 SV=1	E	Amino acid transport and metabolism	hypothetical protein POPTR_0003s18600g [Populus trichocarpa]	Molecular Function: cystathionine gamma-synthase activity (GO:0003962);; Cellular Component: cytosol (GO:0005829);; Biological Process: one-carbon metabolic process (GO:0006730);; Cellular Component: chloroplast (GO:0009507);; Biological Process: cellular response to sulfate starvation (GO:0009970);; Molecular Function: methionine gamma-lyase activity (GO:0018826);; Biological Process: methionine…	up
Potri.003G192500.v3.0	7.48554e-07	-2.01097	[GER]	Carbohydrate transport and metabolism;; Amino acid transport and metabolism;; General function prediction only	--	--	--	--	EamA-like transporter family	WAT1-related protein At5g07050 GN=At5g07050 OS=Arabidopsis thaliana (Mouse-ear cress) PE=2 SV=1	S	Function unknown	hypothetical protein POPTR_0003s19170g [Populus trichocarpa]	Molecular Function: protein binding (GO:0005515);; Cellular Component: extracellular region (GO:0005576);; Cellular Component: plasma membrane (GO:0005886);; Cellular Component: cell cortex (GO:0005938);; Biological Process: Golgi to vacuole transport (GO:0006896);; Cellular Component: chloroplast (GO:0009507);; Biological Process: response to abiotic stimulus (GO:0009628);; Cellular Component: p…	down
Potri.003G194700.v3.0	2.73943e-06	2.57427	--	--	--	--	--	--	VQ motif	Sigma factor binding protein 1, chloroplastic (Precursor) GN=SIB1 OS=Arabidopsis thaliana (Mouse-ear cress) PE=1 SV=1	S	Function unknown	hypothetical protein POPTR_0003s19420g [Populus trichocarpa]	Biological Process: MAPK cascade (GO:0000165);; Molecular Function: protein binding (GO:0005515);; Cellular Component: nucleus (GO:0005634);; Biological Process: cellular response to nitrogen starvation (GO:0006995);; Cellular Component: chloroplast (GO:0009507);; Biological Process: salicylic acid biosynthetic process (GO:0009697);; Biological Process: defense response to bacterium, incompatible…	up
Potri.003G195700.v3.0	0.0256334	-1.20386	[R]	General function prediction only	--	--	[R]	General function prediction only	NADPH-dependent FMN reductase;; Flavodoxin-like fold	NADPH:quinone oxidoreductase GN=NQR OS=Arabidopsis thaliana (Mouse-ear cress) PE=1 SV=1	R	General function prediction only	NADPH:QUINONE OXIDOREDUCTASE family protein [Populus trichocarpa]	Biological Process: MAPK cascade (GO:0000165);; Molecular Function: NAD(P)H dehydrogenase (quinone) activity (GO:0003955);; Cellular Component: mitochondrion (GO:0005739);; Cellular Component: peroxisome (GO:0005777);; Cellular Component: cytosol (GO:0005829);; Cellular Component: plasma membrane (GO:0005886);; Biological Process: glycolytic process (GO:0006096);; Biological Process: protein targ…	down
Potri.003G196600.v3.0	0.000889019	2.2295	[RTKL]	General function prediction only;; Signal transduction mechanisms;; Transcription;; Replication, recombination and repair	--	--	--	--	Legume lectin domain;; Protein kinase domain;; Protein tyrosine kinase	L-type lectin-domain containing receptor kinase V.9 (Precursor) GN=LECRK59 OS=Arabidopsis thaliana (Mouse-ear cress) PE=2 SV=1	T	Signal transduction mechanisms	lectin protein kinase [Populus trichocarpa]	Biological Process: MAPK cascade (GO:0000165);; Molecular Function: transmembrane receptor protein serine/threonine kinase activity (GO:0004675);; Molecular Function: cyclin-dependent protein serine/threonine kinase activity (GO:0004693);; Molecular Function: ATP binding (GO:0005524);; Cellular Component: extracellular region (GO:0005576);; Cellular Component: mitochondrion (GO:0005739);; Cellula…	up
Potri.003G201000.v3.0	0.0101805	1.25624	--	--	K08332|0|pop:POPTR_0003s20000g|POPTRDRAFT_555010; hypothetical protein; K08332 vacuolar protein 8 (A)	Regulation of autophagy (ko04140)	[S]	Function unknown	Armadillo/beta-catenin-like repeat;; HEAT repeats;; Kinesin-associated protein (KAP)	U-box domain-containing protein 44 GN=F2D10.27 OS=Arabidopsis thaliana (Mouse-ear cress) PE=1 SV=1	S	Function unknown	hypothetical protein POPTR_0003s20000g [Populus trichocarpa]	Molecular Function: protein binding (GO:0005515);; Cellular Component: cytoplasm (GO:0005737);; Biological Process: cellular protein modification process (GO:0006464);; Biological Process: cellular aromatic compound metabolic process (GO:0006725);; Biological Process: signal transduction (GO:0007165);; Biological Process: response to abiotic stimulus (GO:0009628);; Biological Process: defense res…	up
Potri.003G204600.v3.0	0.00136201	3.02652	--	--	K05863|0|pop:POPTR_0003s20360g|POPTRDRAFT_830977; hypothetical protein; K05863 solute carrier family 25 (mitochondrial adenine nucleotide translocator), member 4/5/6/31 (A)	--	[C]	Energy production and conversion	Mitochondrial carrier protein	ADP,ATP carrier protein, mitochondrial (Precursor; Fragment) GN=ANT1 OS=Solanum tuberosum (Potato) PE=2 SV=1	C	Energy production and conversion	hypothetical protein POPTR_0003s20360g [Populus trichocarpa]	Molecular Function: transporter activity (GO:0005215);; Molecular Function: ATP:ADP antiporter activity (GO:0005471);; Molecular Function: copper ion binding (GO:0005507);; Cellular Component: cell wall (GO:0005618);; Cellular Component: nucleolus (GO:0005730);; Cellular Component: mitochondrial inner membrane (GO:0005743);; Cellular Component: vacuole (GO:0005773);; Cellular Component: plasma me…	up
Potri.003G205900.v3.0	0.000180231	-1.36902	--	--	--	--	--	--	Plant protein of unknown function	Putative UPF0481 protein At3g02645 GN=At3g02645 OS=Arabidopsis thaliana (Mouse-ear cress) PE=3 SV=1	S	Function unknown	hypothetical protein POPTR_0003s20490g [Populus trichocarpa]	--	down
Potri.003G206000.v3.0	0.0237925	-1.40644	[S]	Function unknown	K09955|0|pop:POPTR_0003s20500g|POPTRDRAFT_1074570; hypothetical protein; K09955 hypothetical protein (A)	--	--	--	Putative glycosyl hydrolase of unknown function (DUF1680)	--	R	General function prediction only	hypothetical protein POPTR_0003s20500g [Populus trichocarpa]	Molecular Function: catalytic activity (GO:0003824);; Biological Process: metabolic process (GO:0008152);;	down
Potri.003G210200.v3.0	0.00355578	-1.32618	--	--	--	--	--	--	--	--	S	Function unknown	hypothetical protein POPTR_0003s22110g [Populus trichocarpa]	--	down
Potri.003G215600.v3.0	7.68592e-10	-2.17651	[P]	Inorganic ion transport and metabolism	--	--	[P]	Inorganic ion transport and metabolism	Cation efflux family	Metal tolerance protein 4 OS=Oryza sativa subsp. japonica (Rice) PE=2 SV=1	P	Inorganic ion transport and metabolism	cation efflux family protein [Populus trichocarpa]	Cellular Component: nucleus (GO:0005634);; Cellular Component: late endosome (GO:0005770);; Cellular Component: vacuolar membrane (GO:0005774);; Cellular Component: Golgi apparatus (GO:0005794);; Biological Process: cation transport (GO:0006812);; Molecular Function: cation transmembrane transporter activity (GO:0008324);; Biological Process: anthocyanin-containing compound biosynthetic process (…	down
Potri.003G218800.v3.0	0.000119239	3.03237	--	--	--	--	--	--	--	--	S	Function unknown	PREDICTED: uncharacterized protein LOC105126104 [Populus euphratica]	--	up
Potri.003G221300.v3.0	1.90897e-10	Inf	--	--	K02493|2.0989e-57|pop:POPTR_0003s20970g|POPTRDRAFT_555189; hypothetical protein; K02493 release factor glutamine methyltransferase [EC:2.1.1.297] (A)	--	[K]	Transcription	--	--	R	General function prediction only	hypothetical protein POPTR_0003s20970g [Populus trichocarpa]	--	up
Potri.003G222400.v3.0	0.0138966	1.03469	[O]	Posttranslational modification, protein turnover, chaperones	K04077|0|pop:POPTR_0003s20870g|POPTRDRAFT_712747; chaperonin precursor family protein; K04077 chaperonin GroEL (A)	RNA degradation (ko03018)	[O]	Posttranslational modification, protein turnover, chaperones	TCP-1/cpn60 chaperonin family	Chaperonin 60 subunit beta 2, chloroplastic (Precursor) GN=MRP15.11 OS=Arabidopsis thaliana (Mouse-ear cress) PE=1 SV=1	O	Posttranslational modification, protein turnover, chaperones	chaperonin precursor family protein [Populus trichocarpa]	Biological Process: maltose metabolic process (GO:0000023);; Molecular Function: ATP binding (GO:0005524);; Cellular Component: nucleolus (GO:0005730);; Cellular Component: mitochondrion (GO:0005739);; Cellular Component: Golgi apparatus (GO:0005794);; Cellular Component: plasma membrane (GO:0005886);; Biological Process: phosphatidylglycerol biosynthetic process (GO:0006655);; Biological Process…	up
Potri.004G001000.v3.0	0.0406016	-1.46691	[S]	Function unknown	--	--	[R]	General function prediction only	Leucine Rich Repeat;; Leucine rich repeat;; Leucine Rich repeats (2 copies);; Leucine rich repeat N-terminal domain;; Leucine rich repeat;; Leucine Rich repeat	LRR receptor-like serine/threonine-protein kinase GSO1 (Precursor) GN=GSO1 OS=Arabidopsis thaliana (Mouse-ear cress) PE=2 SV=1	R	General function prediction only	leucine-rich repeat family protein [Populus trichocarpa]	Molecular Function: protein kinase activity (GO:0004672);; Molecular Function: protein binding (GO:0005515);; Cellular Component: cell wall (GO:0005618);; Biological Process: signal transduction (GO:0007165);; Biological Process: response to bacterium (GO:0009617);; Biological Process: post-embryonic morphogenesis (GO:0009886);; Biological Process: organ morphogenesis (GO:0009887);; Biological Pr…	down
Potri.004G003200.v3.0	0.000794961	1.6462	--	--	--	--	--	--	PAP_fibrillin	Plastid-lipid-associated protein, chloroplastic (Precursor) GN=PAP OS=Citrus unshiu (Satsuma mandarin) PE=2 SV=1	S	Function unknown	chromoplast-specific carotenoid-associated protein CHRC [Populus trichocarpa]	Molecular Function: structural molecule activity (GO:0005198);; Molecular Function: protein binding (GO:0005515);; Cellular Component: nucleus (GO:0005634);; Biological Process: response to stress (GO:0006950);; Biological Process: response to cold (GO:0009409);; Cellular Component: chloroplast thylakoid membrane (GO:0009535);; Biological Process: response to abscisic acid (GO:0009737);; Biologic…	up
Potri.004G003900.v3.0	0.000176775	-1.31096	--	--	--	--	--	--	--	--	S	Function unknown	hypothetical protein POPTR_0004s00560g [Populus trichocarpa]	--	down
Potri.004G005400.v3.0	1.38303e-05	-1.52241	[S]	Function unknown	--	--	--	--	Leucine Rich repeats (2 copies);; Leucine rich repeat;; Leucine Rich Repeat;; Leucine rich repeat N-terminal domain;; Leucine Rich repeat;; Leucine rich repeat	Protein STRUBBELIG-RECEPTOR FAMILY 8 (Precursor) GN=SRF8 OS=Arabidopsis thaliana (Mouse-ear cress) PE=2 SV=1	T	Signal transduction mechanisms	PREDICTED: protein STRUBBELIG-RECEPTOR FAMILY 8-like [Populus euphratica]	Biological Process: cell morphogenesis (GO:0000902);; Molecular Function: protein serine/threonine kinase activity (GO:0004674);; Molecular Function: signal transducer activity (GO:0004871);; Molecular Function: binding (GO:0005488);; Cellular Component: extracellular region (GO:0005576);; Cellular Component: nucleus (GO:0005634);; Cellular Component: cytosol (GO:0005829);; Cellular Component: pl…	down
Potri.004G005700.v3.0	9.20043e-05	2.07235	--	--	--	--	--	--	FIST C domain;; FIST N domain	F-box/LRR-repeat protein At5g63520 GN=At5g63520 OS=Arabidopsis thaliana (Mouse-ear cress) PE=2 SV=1	R	General function prediction only	hypothetical protein POPTR_0004s00730g [Populus trichocarpa]	--	up
Potri.004G007500.v3.0	1.9695e-17	3.84278	--	--	--	--	--	--	WRKY DNA -binding domain	Probable WRKY transcription factor 31 GN=WRKY31 OS=Arabidopsis thaliana (Mouse-ear cress) PE=2 SV=1	K	Transcription	WRKY transcription factor 6 family protein [Populus trichocarpa]	Biological Process: respiratory burst involved in defense response (GO:0002679);; Biological Process: regulation of immune system process (GO:0002682);; Molecular Function: sequence-specific DNA binding transcription factor activity (GO:0003700);; Molecular Function: protein binding (GO:0005515);; Cellular Component: nucleus (GO:0005634);; Biological Process: regulation of transcription, DNA-temp…	up
Potri.004G014700.v3.0	0.00937993	1.88702	[RTKL]	General function prediction only;; Signal transduction mechanisms;; Transcription;; Replication, recombination and repair	--	--	--	--	Thaumatin family;; Protein kinase domain;; Protein tyrosine kinase	G-type lectin S-receptor-like serine/threonine-protein kinase SD2-5 (Precursor) GN=SD25 OS=Arabidopsis thaliana (Mouse-ear cress) PE=1 SV=1	U	Intracellular trafficking, secretion, and vesicular transport	hypothetical protein POPTR_0004s01460g, partial [Populus trichocarpa]	Molecular Function: protein kinase activity (GO:0004672);; Cellular Component: cell wall (GO:0005618);; Cellular Component: vacuole (GO:0005773);; Cellular Component: plasma membrane (GO:0005886);; Biological Process: regulation of transcription, DNA-templated (GO:0006355);; Biological Process: signal transduction (GO:0007165);; Biological Process: response to virus (GO:0009615);; Biological Proc…	up
Potri.004G015700.v3.0	0.00249875	-1.10126	--	--	--	--	--	--	Senescence regulator	--	S	Function unknown	hypothetical protein POPTR_0004s01560g [Populus trichocarpa]	--	down
Potri.004G017600.v3.0	5.60216e-19	3.23897	--	--	--	--	--	--	Transferase family	Acetyl-CoA-benzylalcohol acetyltransferase GN=BEAT OS=Clarkia breweri (Fairy fans) PE=1 SV=1	S	Function unknown	hypothetical protein POPTR_0004s01720g [Populus trichocarpa]	Molecular Function: O-acyltransferase activity (GO:0008374);; Biological Process: flavonoid biosynthetic process (GO:0009813);; Molecular Function: N-acyltransferase activity (GO:0016410);; Molecular Function: transferase activity, transferring acyl groups other than amino-acyl groups (GO:0016747);; Biological Process: cellular biosynthetic process (GO:0044249);; Biological Process: single-organi…	up
Potri.004G017700.v3.0	1.9178e-24	3.56956	[Q]	Secondary metabolites biosynthesis, transport and catabolism	--	--	[QI]	Secondary metabolites biosynthesis, transport and catabolism;; Lipid transport and metabolism	Cytochrome P450	Cytochrome P450 716B1 GN=CYP716B1 OS=Picea sitchensis (Sitka spruce) PE=2 SV=1	Q	Secondary metabolites biosynthesis, transport and catabolism	hypothetical protein POPTR_0004s01730g [Populus trichocarpa]	Molecular Function: monooxygenase activity (GO:0004497);; Molecular Function: binding (GO:0005488);; Molecular Function: iron ion binding (GO:0005506);; Biological Process: steroid biosynthetic process (GO:0006694);; Biological Process: response to stress (GO:0006950);; Molecular Function: electron carrier activity (GO:0009055);; Biological Process: response to UV (GO:0009411);; Biological Proces…	up
Potri.004G021500.v3.0	6.27757e-06	1.83781	--	--	K08770|0|pxb:103935043|polyubiquitin; K08770 ubiquitin C (A)	--	[OR]	Posttranslational modification, protein turnover, chaperones;; General function prediction only	Ubiquitin family;; Ubiquitin-2 like Rad60 SUMO-like;; Ubiquitin-like domain;; Telomere stability and silencing;; Ubiquitin-2 like Rad60 SUMO-like;; DUF2407 ubiquitin-like domain;; Protein of unknown function (DUF2870);; FlgD Ig-like domain;; RNA methyltransferase;; GLUT4 regulating protein TUG	40S ribosomal protein S27a-1 (Precursor) OS=Arabidopsis thaliana (Mouse-ear cress) PE=1 SV=2	R	General function prediction only	polyubiquitin 14 [Arabidopsis thaliana]	Cellular Component: cell wall (GO:0005618);; Cellular Component: nucleolus (GO:0005730);; Cellular Component: vacuolar membrane (GO:0005774);; Biological Process: cellular protein modification process (GO:0006464);; Biological Process: ubiquitin-dependent protein catabolic process (GO:0006511);; Biological Process: protein targeting to vacuole (GO:0006623);; Biological Process: aging (GO:0007568)…	up
Potri.004G023000.v3.0	0.0373059	-1.0695	--	--	--	--	--	--	--	--	S	Function unknown	hypothetical protein POPTR_0004s02220g [Populus trichocarpa]	--	down
Potri.004G025100.v3.0	0.0348941	1.30643	--	--	--	--	--	--	Protein tyrosine kinase;; Protein kinase domain	Cysteine-rich receptor-like protein kinase 10 (Precursor) GN=F21P8.70 OS=Arabidopsis thaliana (Mouse-ear cress) PE=1 SV=3	T	Signal transduction mechanisms	hypothetical protein POPTR_0004s01260g [Populus trichocarpa]	Molecular Function: protein kinase activity (GO:0004672);; Molecular Function: protein serine/threonine kinase activity (GO:0004674);; Molecular Function: protein binding (GO:0005515);; Molecular Function: ATP binding (GO:0005524);; Cellular Component: extracellular region (GO:0005576);; Cellular Component: nucleus (GO:0005634);; Cellular Component: mitochondrion (GO:0005739);; Cellular Component…	up
Potri.004G025600.v3.0	0.0370436	3.46975	--	--	--	--	--	--	Salt stress response/antifungal	Putative cysteine-rich receptor-like protein kinase 9 (Precursor) GN=F21P8.60 OS=Arabidopsis thaliana (Mouse-ear cress) PE=5 SV=1	--	--	hypothetical protein POPTR_0138s00250g [Populus trichocarpa]	Biological Process: transition metal ion transport (GO:0000041);; Molecular Function: protein kinase activity (GO:0004672);; Molecular Function: protein binding (GO:0005515);; Cellular Component: plasma membrane (GO:0005886);; Biological Process: response to salicylic acid (GO:0009751);; Biological Process: cellular process (GO:0009987);; Biological Process: programmed cell death (GO:0012501);; B…	up
Potri.004G026100.v3.0	0.00586148	2.48018	[RTKL]	General function prediction only;; Signal transduction mechanisms;; Transcription;; Replication, recombination and repair	--	--	--	--	Salt stress response/antifungal;; Protein tyrosine kinase;; Protein kinase domain	Cysteine-rich receptor-like protein kinase 10 (Precursor) GN=F21P8.70 OS=Arabidopsis thaliana (Mouse-ear cress) PE=1 SV=3	T	Signal transduction mechanisms	hypothetical protein POPTR_0004s02530g [Populus trichocarpa]	Biological Process: MAPK cascade (GO:0000165);; Molecular Function: nucleotide binding (GO:0000166);; Molecular Function: protein serine/threonine kinase activity (GO:0004674);; Molecular Function: protein binding (GO:0005515);; Cellular Component: vacuole (GO:0005773);; Cellular Component: plasma membrane (GO:0005886);; Biological Process: protein phosphorylation (GO:0006468);; Biological Proces…	up
Potri.004G026200.v3.0	1.69252e-17	3.64094	[RTKL]	General function prediction only;; Signal transduction mechanisms;; Transcription;; Replication, recombination and repair	--	--	--	--	Protein kinase domain;; Protein tyrosine kinase;; Salt stress response/antifungal;; Phosphotransferase enzyme family	Cysteine-rich receptor-like protein kinase 25 (Precursor) GN=CRK25 OS=Arabidopsis thaliana (Mouse-ear cress) PE=3 SV=1	T	Signal transduction mechanisms	hypothetical protein POPTR_0004s02550g [Populus trichocarpa]	Molecular Function: protein kinase activity (GO:0004672);; Molecular Function: protein binding (GO:0005515);; Cellular Component: vacuole (GO:0005773);; Cellular Component: plasma membrane (GO:0005886);; Biological Process: iron ion transport (GO:0006826);; Biological Process: systemic acquired resistance (GO:0009627);; Biological Process: salicylic acid biosynthetic process (GO:0009697);; Biolog…	up
Potri.004G028300.v3.0	0.00208976	2.89443	[RTKL]	General function prediction only;; Signal transduction mechanisms;; Transcription;; Replication, recombination and repair	--	--	--	--	Protein tyrosine kinase;; Protein kinase domain;; D-mannose binding lectin;; S-locus glycoprotein family;; PAN-like domain	G-type lectin S-receptor-like serine/threonine-protein kinase RKS1 (Precursor) GN=RKS1 OS=Arabidopsis thaliana (Mouse-ear cress) PE=3 SV=3	T	Signal transduction mechanisms	hypothetical protein POPTR_0004s02750g [Populus trichocarpa]	Molecular Function: nucleotide binding (GO:0000166);; Biological Process: immune system process (GO:0002376);; Molecular Function: protein kinase activity (GO:0004672);; Cellular Component: plasma membrane (GO:0005886);; Biological Process: defense response (GO:0006952);; Cellular Component: plasmodesma (GO:0009506);; Biological Process: response to organic substance (GO:0010033);; Biological Pro…	up
Potri.004G033100.v3.0	0.0158924	1.43755	[KAD]	Transcription;; RNA processing and modification;; Cell cycle control, cell division, chromosome partitioning	K09422|0|pop:POPTR_0004s03310g|POPTRDRAFT_555481; putative MYB transcription factor family protein; K09422 myb proto-oncogene protein, plant (A)	--	[K]	Transcription	Myb-like DNA-binding domain;; Myb-like DNA-binding domain	Transcription factor MYB39 GN=dl4925c OS=Arabidopsis thaliana (Mouse-ear cress) PE=2 SV=1	K	Transcription	putative MYB transcription factor family protein [Populus trichocarpa]	Biological Process: tryptophan biosynthetic process (GO:0000162);; Biological Process: defense response to insect (GO:0002213);; Molecular Function: DNA binding (GO:0003677);; Molecular Function: chromatin binding (GO:0003682);; Molecular Function: sequence-specific DNA binding transcription factor activity (GO:0003700);; Cellular Component: nucleus (GO:0005634);; Biological Process: polyamine ca…	up
Potri.004G033300.v3.0	0.0160711	2.22499	--	--	--	--	--	--	Wound-induced protein	--	S	Function unknown	hypothetical protein POPTR_0004s03330g [Populus trichocarpa]	Cellular Component: chloroplast stroma (GO:0009570);;	up
Potri.004G033400.v3.0	0.00320625	-1.33637	--	--	--	--	--	--	--	--	S	Function unknown	hypothetical protein POPTR_0004s03340g [Populus trichocarpa]	--	down
Potri.004G033500.v3.0	2.61424e-05	1.47991	--	--	--	--	[U]	Intracellular trafficking, secretion, and vesicular transport	MSP (Major sperm protein) domain	Vesicle-associated protein 4-2 GN=PVA42 OS=Arabidopsis thaliana (Mouse-ear cress) PE=1 SV=1	U	Intracellular trafficking, secretion, and vesicular transport	hypothetical protein POPTR_0004s03350g [Populus trichocarpa]	Molecular Function: structural molecule activity (GO:0005198);; Cellular Component: nucleus (GO:0005634);; Cellular Component: plasma membrane (GO:0005886);; Biological Process: N-terminal protein myristoylation (GO:0006499);; Biological Process: protein targeting to vacuole (GO:0006623);; Biological Process: response to osmotic stress (GO:0006970);; Biological Process: protein localization (GO:0…	up
Potri.004G034100.v3.0	0.000488387	1.93485	[C]	Energy production and conversion	K17871|0|pop:POPTR_0004s03410g|POPTRDRAFT_817755; NADH dehydrogenase-like family protein; K17871 NADH:ubiquinone reductase (non-electrogenic) [EC:1.6.5.9] (A)	--	[C]	Energy production and conversion	Pyridine nucleotide-disulphide oxidoreductase;; Pyridine nucleotide-disulphide oxidoreductase;; Pyridine nucleotide-disulphide oxidoreductase	External alternative NAD(P)H-ubiquinone oxidoreductase B2, mitochondrial (Precursor) GN=NDB2 OS=Arabidopsis thaliana (Mouse-ear cress) PE=1 SV=1	C	Energy production and conversion	NADH dehydrogenase-like family protein [Populus trichocarpa]	Molecular Function: NADH dehydrogenase activity (GO:0003954);; Molecular Function: NADPH dehydrogenase activity (GO:0003959);; Molecular Function: calcium ion binding (GO:0005509);; Cellular Component: mitochondrial intermembrane space (GO:0005758);; Cellular Component: mitochondrial matrix (GO:0005759);; Cellular Component: peroxisome (GO:0005777);; Molecular Function: NADH dehydrogenase (ubiqui…	up
Potri.004G035100.v3.0	0.00330258	1.07114	--	--	--	--	--	--	Calmodulin binding protein-like	--	R	General function prediction only	hypothetical protein POPTR_0004s03510g [Populus trichocarpa]	--	up
Potri.004G036900.v3.0	0.0163147	1.40701	--	--	--	--	--	--	Bromodomain;; Myb-like DNA-binding domain	--	R	General function prediction only	PREDICTED: uncharacterized protein LOC105128097 [Populus euphratica]	Molecular Function: DNA binding (GO:0003677);;	up
Potri.004G045300.v3.0	0.00683876	1.03082	--	--	--	--	[A]	RNA processing and modification	Est1 DNA/RNA binding domain;; Telomerase activating protein Est1	Protein SMG7L GN=SMG7L OS=Arabidopsis thaliana (Mouse-ear cress) PE=2 SV=1	A	RNA processing and modification	hypothetical protein POPTR_0004s04510g [Populus trichocarpa]	--	up
Potri.004G046100.v3.0	0.0402805	-1.73339	--	--	--	--	--	--	Dof domain, zinc finger	Dof zinc finger protein DOF2.1 GN=DOF2.1 OS=Arabidopsis thaliana (Mouse-ear cress) PE=2 SV=2	R	General function prediction only	hypothetical protein POPTR_0004s04590g [Populus trichocarpa]	Molecular Function: DNA binding (GO:0003677);; Molecular Function: sequence-specific DNA binding transcription factor activity (GO:0003700);; Cellular Component: nucleus (GO:0005634);; Biological Process: regulation of transcription, DNA-templated (GO:0006355);; Biological Process: determination of bilateral symmetry (GO:0009855);; Biological Process: polarity specification of adaxial/abaxial axi…	down
Potri.004G047700.v3.0	4.41698e-05	1.48625	--	--	--	--	--	--	MAC/Perforin domain	MACPF domain-containing protein NSL1 GN=NSL1 OS=Arabidopsis thaliana (Mouse-ear cress) PE=2 SV=1	S	Function unknown	hypothetical protein POPTR_0004s04730g [Populus trichocarpa]	Biological Process: MAPK cascade (GO:0000165);; Biological Process: respiratory burst involved in defense response (GO:0002679);; Molecular Function: copper ion binding (GO:0005507);; Cellular Component: extracellular region (GO:0005576);; Cellular Component: nucleus (GO:0005634);; Cellular Component: cytosol (GO:0005829);; Cellular Component: plasma membrane (GO:0005886);; Biological Process: pr…	up
Potri.004G048400.v3.0	0.000822147	-1.65468	--	--	--	--	--	--	--	--	S	Function unknown	hypothetical protein POPTR_0004s04800g [Populus trichocarpa]	--	down
Potri.004G049100.v3.0	0.00153958	-1.14854	[S]	Function unknown	--	--	--	--	Leucine Rich repeats (2 copies);; Protein kinase domain;; Protein tyrosine kinase;; Leucine rich repeat;; Leucine Rich Repeat;; Leucine Rich repeat;; Leucine rich repeat N-terminal domain;; Leucine rich repeat	Receptor-like protein kinase HSL1 (Precursor) GN=HSL1 OS=Arabidopsis thaliana (Mouse-ear cress) PE=2 SV=1	T	Signal transduction mechanisms	leucine-rich repeat receptor-like protein kinase [Populus trichocarpa]	Biological Process: polysaccharide biosynthetic process (GO:0000271);; Biological Process: response to molecule of bacterial origin (GO:0002237);; Biological Process: regionalization (GO:0003002);; Molecular Function: sequence-specific DNA binding transcription factor activity (GO:0003700);; Molecular Function: protein serine/threonine kinase activity (GO:0004674);; Molecular Function: ATP bindin…	down
Potri.004G050000.v3.0	1.63576e-16	6.3794	--	--	K08472|0|pop:POPTR_0004s04960g|POPTRDRAFT_1075399; hypothetical protein; K08472 mlo protein (A)	--	--	--	Mlo family	MLO-like protein 12 GN=MLO12 OS=Arabidopsis thaliana (Mouse-ear cress) PE=2 SV=2	S	Function unknown	hypothetical protein POPTR_0004s04960g [Populus trichocarpa]	Molecular Function: calmodulin binding (GO:0005516);; Cellular Component: Golgi apparatus (GO:0005794);; Cellular Component: plasma membrane (GO:0005886);; Biological Process: defense response (GO:0006952);; Biological Process: signal transduction (GO:0007165);; Biological Process: cell death (GO:0008219);; Cellular Component: plasmodesma (GO:0009506);; Biological Process: response to biotic stim…	up
Potri.004G050400.v3.0	0.000995527	3.02444	[QR]	Secondary metabolites biosynthesis, transport and catabolism;; General function prediction only	--	--	[R]	General function prediction only	O-methyltransferase;; Dimerisation domain	Trans-resveratrol di-O-methyltransferase GN=ROMT OS=Vitis vinifera (Grape) PE=1 SV=2	R	General function prediction only	6a-hydroxymaackiain methyltransferase family protein [Populus trichocarpa]	Cellular Component: cytoplasm (GO:0005737);; Biological Process: isoflavonoid phytoalexin biosynthetic process (GO:0009701);; Biological Process: flavonoid metabolic process (GO:0009812);; Biological Process: alkaloid biosynthetic process (GO:0009821);; Molecular Function: isoflavone 4'-O-methyltransferase activity (GO:0030746);; Molecular Function: 8-hydroxyquercitin 8-O-methyltransferase activi…	up
Potri.004G050500.v3.0	5.42479e-07	3.25406	[QR]	Secondary metabolites biosynthesis, transport and catabolism;; General function prediction only	--	--	[R]	General function prediction only	O-methyltransferase;; Dimerisation domain	Trans-resveratrol di-O-methyltransferase GN=ROMT OS=Vitis vinifera (Grape) PE=1 SV=2	R	General function prediction only	6a-hydroxymaackiain methyltransferase family protein [Populus trichocarpa]	Cellular Component: cytoplasm (GO:0005737);; Biological Process: isoflavonoid phytoalexin biosynthetic process (GO:0009701);; Biological Process: flavonoid metabolic process (GO:0009812);; Biological Process: alkaloid biosynthetic process (GO:0009821);; Molecular Function: isoflavone 4'-O-methyltransferase activity (GO:0030746);; Molecular Function: 8-hydroxyquercitin 8-O-methyltransferase activi…	up
Potri.004G051700.v3.0	2.9185e-18	4.79023	--	--	--	--	--	--	AP2 domain	Pathogenesis-related genes transcriptional activator PTI5 GN=PTI5 OS=Solanum lycopersicum (Tomato) PE=2 SV=1	K	Transcription	hypothetical protein POPTR_0004s05100g [Populus trichocarpa]	Biological Process: respiratory burst involved in defense response (GO:0002679);; Molecular Function: DNA binding (GO:0003677);; Molecular Function: sequence-specific DNA binding transcription factor activity (GO:0003700);; Cellular Component: nucleus (GO:0005634);; Biological Process: regulation of transcription, DNA-templated (GO:0006355);; Biological Process: toxin catabolic process (GO:000940…	up
Potri.004G052500.v3.0	2.15406e-05	1.47115	[E]	Amino acid transport and metabolism	--	--	[PET]	Inorganic ion transport and metabolism;; Amino acid transport and metabolism;; Signal transduction mechanisms	Receptor family ligand binding region;; Ligand-gated ion channel;; Bacterial extracellular solute-binding proteins, family 3;; Periplasmic binding protein	Glutamate receptor 2.7 (Precursor) GN=GLR2.7 OS=Arabidopsis thaliana (Mouse-ear cress) PE=2 SV=3	T	Signal transduction mechanisms	hypothetical protein POPTR_0004s05180g [Populus trichocarpa]	Molecular Function: ionotropic glutamate receptor activity (GO:0004970);; Molecular Function: extracellular-glutamate-gated ion channel activity (GO:0005234);; Molecular Function: cation channel activity (GO:0005261);; Molecular Function: protein binding (GO:0005515);; Biological Process: ion transport (GO:0006811);; Biological Process: response to stress (GO:0006950);; Molecular Function: glutam…	up
Potri.004G052600.v3.0	0.0116556	2.87382	[ET]	Amino acid transport and metabolism;; Signal transduction mechanisms	K05387|0|pop:POPTR_0004s05190g|POPTRDRAFT_758817; hypothetical protein; K05387 glutamate receptor, ionotropic, plant (A)	--	[PET]	Inorganic ion transport and metabolism;; Amino acid transport and metabolism;; Signal transduction mechanisms	Receptor family ligand binding region;; Ligand-gated ion channel;; Bacterial extracellular solute-binding proteins, family 3;; Periplasmic binding protein;; Periplasmic binding protein domain	Glutamate receptor 2.9 (Precursor) GN=GLR2.9 OS=Arabidopsis thaliana (Mouse-ear cress) PE=2 SV=1	EPT	Amino acid transport and metabolism;; Inorganic ion transport and metabolism;; Signal transduction mechanisms	PREDICTED: glutamate receptor 2.9-like isoform X1 [Populus euphratica]	Molecular Function: transporter activity (GO:0005215);; Molecular Function: cation channel activity (GO:0005261);; Molecular Function: protein binding (GO:0005515);; Biological Process: response to stress (GO:0006950);; Biological Process: response to external stimulus (GO:0009605);; Biological Process: response to abiotic stimulus (GO:0009628);; Biological Process: response to organic substance …	up
Potri.004G061100.v3.0	0.0186548	-1.95004	--	--	--	--	--	--	--	--	S	Function unknown	hypothetical protein POPTR_0004s05950g [Populus trichocarpa]	--	down
Potri.004G061800.v3.0	3.45493e-06	1.5663	--	--	--	--	[S]	Function unknown	Armadillo/beta-catenin-like repeat;; U-box domain;; Armadillo-like	U-box domain-containing protein 17 GN=PUB17 OS=Arabidopsis thaliana (Mouse-ear cress) PE=2 SV=1	S	Function unknown	armadillo/beta-catenin repeat family protein [Populus trichocarpa]	Cellular Component: ubiquitin ligase complex (GO:0000151);; Molecular Function: ubiquitin-protein transferase activity (GO:0004842);; Molecular Function: protein binding (GO:0005515);; Biological Process: signal transduction (GO:0007165);; Cellular Component: plastid (GO:0009536);; Biological Process: plant-type hypersensitive response (GO:0009626);; Biological Process: response to abiotic stimul…	up
Potri.004G061900.v3.0	5.82133e-08	4.13194	[RTKL]	General function prediction only;; Signal transduction mechanisms;; Transcription;; Replication, recombination and repair	--	--	--	--	Protein kinase domain;; Protein tyrosine kinase;; D-mannose binding lectin;; PAN-like domain	G-type lectin S-receptor-like serine/threonine-protein kinase SD2-5 (Precursor) GN=SD25 OS=Arabidopsis thaliana (Mouse-ear cress) PE=1 SV=1	T	Signal transduction mechanisms	PREDICTED: G-type lectin S-receptor-like serine/threonine-protein kinase SD2-5 isoform X3 [Populus euphratica]	Molecular Function: protein kinase activity (GO:0004672);; Molecular Function: binding (GO:0005488);; Biological Process: protein phosphorylation (GO:0006468);; Biological Process: cellular process (GO:0009987);; Biological Process: response to nitrate (GO:0010167);; Biological Process: nitrate transport (GO:0015706);; Cellular Component: membrane (GO:0016020);; Molecular Function: kinase activit…	up
Potri.004G063500.v3.0	0.0114298	1.31379	[RTKL]	General function prediction only;; Signal transduction mechanisms;; Transcription;; Replication, recombination and repair	--	--	--	--	Di-glucose binding within endoplasmic reticulum;; Protein tyrosine kinase;; Protein kinase domain;; Leucine Rich repeats (2 copies);; Leucine rich repeat;; Leucine Rich Repeat;; Carbohydrate-binding protein of the ER	Probable LRR receptor-like serine/threonine-protein kinase RFK1 (Precursor) GN=RKF1 OS=Arabidopsis thaliana (Mouse-ear cress) PE=1 SV=1	T	Signal transduction mechanisms	PREDICTED: probable LRR receptor-like serine/threonine-protein kinase RFK1 isoform X4 [Populus euphratica]	Molecular Function: protein serine/threonine kinase activity (GO:0004674);; Molecular Function: receptor signaling protein serine/threonine kinase activity (GO:0004702);; Molecular Function: calmodulin binding (GO:0005516);; Molecular Function: ATP binding (GO:0005524);; Cellular Component: plasma membrane (GO:0005886);; Biological Process: protein phosphorylation (GO:0006468);; Biological Proces…	up
Potri.004G064000.v3.0	0.00651219	1.22253	--	--	--	--	--	--	MAC/Perforin domain	MACPF domain-containing protein CAD1 GN=CAD1 OS=Arabidopsis thaliana (Mouse-ear cress) PE=2 SV=1	S	Function unknown	hypothetical protein POPTR_0004s06280g [Populus trichocarpa]	Biological Process: MAPK cascade (GO:0000165);; Biological Process: respiratory burst involved in defense response (GO:0002679);; Molecular Function: copper ion binding (GO:0005507);; Cellular Component: cytosol (GO:0005829);; Cellular Component: plasma membrane (GO:0005886);; Biological Process: protein targeting to membrane (GO:0006612);; Biological Process: fatty acid beta-oxidation (GO:000663…	up
Potri.004G068000.v3.0	6.46137e-11	4.26669	--	--	--	--	--	--	GRAM domain	GEM-like protein 4 GN=At5g08350 OS=Arabidopsis thaliana (Mouse-ear cress) PE=2 SV=1	S	Function unknown	PREDICTED: GEM-like protein 4 [Populus euphratica]	Cellular Component: cytosol (GO:0005829);; Biological Process: transport (GO:0006810);; Biological Process: trichome differentiation (GO:0010026);; Biological Process: regulation of epidermal cell division (GO:0010482);; Cellular Component: intracellular membrane-bounded organelle (GO:0043231);; Biological Process: root hair cell differentiation (GO:0048765);; Biological Process: histone H3-K9 me…	up
Potri.004G068200.v3.0	6.69119e-06	3.44555	--	--	--	--	--	--	GRAM domain	GEM-like protein 6 GN=At5g23350 OS=Arabidopsis thaliana (Mouse-ear cress) PE=2 SV=2	S	Function unknown	hypothetical protein POPTR_0004s06660g [Populus trichocarpa]	Molecular Function: protein binding (GO:0005515);; Cellular Component: cytosol (GO:0005829);; Biological Process: trichome differentiation (GO:0010026);; Biological Process: regulation of epidermal cell division (GO:0010482);; Biological Process: single-organism transport (GO:0044765);; Biological Process: intracellular transport (GO:0046907);; Biological Process: root hair cell differentiation (…	up
Potri.004G068600.v3.0	0.00425345	-1.35905	--	--	--	--	--	--	--	--	--	--	hypothetical protein POPTR_0004s06720g [Populus trichocarpa]	--	down
Potri.004G068700.v3.0	0.000723743	-1.19963	--	--	--	--	--	--	Protein of unknown function (DUF789)	--	S	Function unknown	hypothetical protein POPTR_0004s06730g [Populus trichocarpa]	--	down
Potri.004G069200.v3.0	0.00725972	1.23948	[S]	Function unknown	--	--	--	--	OPT oligopeptide transporter protein	Probable metal-nicotianamine transporter YSL5 GN=YSL5 OS=Arabidopsis thaliana (Mouse-ear cress) PE=1 SV=1	P	Inorganic ion transport and metabolism	PREDICTED: probable metal-nicotianamine transporter YSL5 [Populus euphratica]	Cellular Component: vacuolar membrane (GO:0005774);; Cellular Component: plasma membrane (GO:0005886);; Biological Process: iron ion transport (GO:0006826);; Biological Process: oligopeptide transport (GO:0006857);; Biological Process: amino acid transport (GO:0006865);; Biological Process: response to nematode (GO:0009624);; Biological Process: response to iron ion (GO:0010039);; Biological Proc…	up
Potri.004G073000.v3.0	0.000338261	1.25318	--	--	--	--	[P]	Inorganic ion transport and metabolism	Heavy-metal-associated domain	--	P	Inorganic ion transport and metabolism	hypothetical protein POPTR_0004s07140g [Populus trichocarpa]	Biological Process: metal ion transport (GO:0030001);; Molecular Function: metal ion binding (GO:0046872);;	up
Potri.004G075800.v3.0	0.0262933	1.69315	--	--	K17839|0|pop:POPTR_0004s07430g|POPTRDRAFT_817951; amine oxidase family protein; K17839 polyamine oxidase [EC:1.5.3.17 1.5.3.-] (A)	Arginine and proline metabolism (ko00330);; beta-Alanine metabolism (ko00410)	[Q]	Secondary metabolites biosynthesis, transport and catabolism	Flavin containing amine oxidoreductase;; NAD(P)-binding Rossmann-like domain;; FAD dependent oxidoreductase;; FAD binding domain;; Pyridine nucleotide-disulphide oxidoreductase;; Pyridine nucleotide-disulphide oxidoreductase;; HI0933-like protein	Probable polyamine oxidase 4 GN=PAO4 OS=Arabidopsis thaliana (Mouse-ear cress) PE=1 SV=1	Q	Secondary metabolites biosynthesis, transport and catabolism	amine oxidase family protein [Populus trichocarpa]	Cellular Component: nucleus (GO:0005634);; Cellular Component: peroxisome (GO:0005777);; Biological Process: polyamine catabolic process (GO:0006598);; Molecular Function: primary amine oxidase activity (GO:0008131);; Biological Process: response to cold (GO:0009409);; Biological Process: response to water deprivation (GO:0009414);; Biological Process: response to wounding (GO:0009611);; Biologic…	up
Potri.004G078100.v3.0	1.65957e-05	1.48383	--	--	K00799|3.17802e-102|pop:POPTR_0004s07630g|POPTRDRAFT_831173; microsomal glutathione s-transferase family protein; K00799 glutathione S-transferase [EC:2.5.1.18] (A)	Glutathione metabolism (ko00480)	--	--	MAPEG family	--	S	Function unknown	microsomal glutathione s-transferase family protein [Populus trichocarpa]	Cellular Component: vacuole (GO:0005773);; Cellular Component: endoplasmic reticulum (GO:0005783);; Cellular Component: membrane (GO:0016020);;	up
Potri.004G078800.v3.0	0.000762659	-1.1942	--	--	--	--	--	--	GRAS domain family	Scarecrow-like protein 8 GN=SCL8 OS=Arabidopsis thaliana (Mouse-ear cress) PE=2 SV=1	S	Function unknown	hypothetical protein POPTR_0004s07700g [Populus trichocarpa]	Biological Process: tryptophan biosynthetic process (GO:0000162);; Molecular Function: signal transducer activity (GO:0004871);; Molecular Function: protein binding (GO:0005515);; Cellular Component: nucleus (GO:0005634);; Biological Process: regulation of transcription, DNA-templated (GO:0006355);; Biological Process: defense response (GO:0006952);; Cellular Component: chloroplast stroma (GO:000…	down
Potri.004G080800.v3.0	0.0312685	1.44606	[R]	General function prediction only	--	--	[R]	General function prediction only	TPR repeat;; Tetratricopeptide repeat;; Tetratricopeptide repeat;; Tetratricopeptide repeat;; Tetratricopeptide repeat;; Tetratricopeptide repeat;; Tetratricopeptide repeat;; Tetratricopeptide repeat;; Tetratricopeptide repeat	Probable UDP-N-acetylglucosamine--peptide N-acetylglucosaminyltransferase SPINDLY GN=SPY OS=Arabidopsis thaliana (Mouse-ear cress) PE=1 SV=1	R	General function prediction only	hypothetical protein POPTR_0004s07890g [Populus trichocarpa]	Biological Process: gene expression (GO:0010467);; Biological Process: RNA metabolic process (GO:0016070);; Biological Process: regulation of metabolic process (GO:0019222);; Biological Process: single-organism cellular process (GO:0044763);; Biological Process: regulation of cellular process (GO:0050794);;	up
Potri.004G085600.v3.0	0.00208976	-1.17602	[LR]	Replication, recombination and repair;; General function prediction only	K07766|1.05644e-137|pop:POPTR_0004s08400g|POPTRDRAFT_648141; MutT-like family protein; K07766 diphosphoinositol-polyphosphate diphosphatase [EC:3.6.1.52] (A)	--	[T]	Signal transduction mechanisms	NUDIX domain	Nudix hydrolase 18, mitochondrial (Precursor) GN=F10B6.26 OS=Arabidopsis thaliana (Mouse-ear cress) PE=2 SV=1	L	Replication, recombination and repair	MutT-like family protein [Populus trichocarpa]	Cellular Component: mitochondrion (GO:0005739);; Cellular Component: cytosol (GO:0005829);; Cellular Component: chloroplast (GO:0009507);; Biological Process: response to chitin (GO:0010200);; Molecular Function: hydrolase activity (GO:0016787);; Molecular Function: bis(5'-adenosyl)-pentaphosphatase activity (GO:0034432);;	down
Potri.004G088100.v3.0	2.07099e-05	-1.65524	[KAD]	Transcription;; RNA processing and modification;; Cell cycle control, cell division, chromosome partitioning	K09422|0|pop:POPTR_0004s08650g|POPTRDRAFT_648122; hypothetical protein; K09422 myb proto-oncogene protein, plant (A)	--	[K]	Transcription	Myb-like DNA-binding domain;; Myb-like DNA-binding domain	Transcription repressor MYB6 GN=MYB6 OS=Arabidopsis thaliana (Mouse-ear cress) PE=1 SV=1	K	Transcription	hypothetical protein POPTR_0004s08650g [Populus trichocarpa]	Biological Process: tryptophan biosynthetic process (GO:0000162);; Biological Process: MAPK cascade (GO:0000165);; Biological Process: defense response to insect (GO:0002213);; Molecular Function: DNA binding (GO:0003677);; Molecular Function: chromatin binding (GO:0003682);; Molecular Function: sequence-specific DNA binding transcription factor activity (GO:0003700);; Cellular Component: nucleus…	down
Potri.004G088700.v3.0	0.000406469	1.3048	[O]	Posttranslational modification, protein turnover, chaperones	--	--	[R]	General function prediction only	PDZ-like domain;; PDZ domain;; Trypsin-like peptidase domain;; PDZ domain (Also known as DHR or GLGF)	Protease Do-like 7 GN=DEGP7 OS=Arabidopsis thaliana (Mouse-ear cress) PE=2 SV=1	O	Posttranslational modification, protein turnover, chaperones	DegP protease family protein [Populus trichocarpa]	Molecular Function: serine-type endopeptidase activity (GO:0004252);; Cellular Component: nucleus (GO:0005634);; Cellular Component: cytosol (GO:0005829);; Biological Process: protein glycosylation (GO:0006486);; Biological Process: proteolysis (GO:0006508);; Molecular Function: serine-type peptidase activity (GO:0008236);; Cellular Component: chloroplast (GO:0009507);; Biological Process: photoi…	up
Potri.004G089400.v3.0	0.00674464	1.14615	[TZDR]	Signal transduction mechanisms;; Cytoskeleton;; Cell cycle control, cell division, chromosome partitioning;; General function prediction only	K13448|4.36047e-97|pop:POPTR_0004s08830g|POPTRDRAFT_648111; putative calmodulin-related family protein; K13448 calcium-binding protein CML (A)	Plant-pathogen interaction (ko04626)	[T]	Signal transduction mechanisms	EF hand;; EF-hand domain pair;; EF-hand domain pair;; EF-hand domain;; EF hand;; EF-hand domain;; Secreted protein acidic and rich in cysteine Ca binding region	Calcium-binding protein CML24 GN=K22F20.1 OS=Arabidopsis thaliana (Mouse-ear cress) PE=2 SV=2	T	Signal transduction mechanisms	putative calmodulin-related family protein [Populus trichocarpa]	Molecular Function: calcium ion binding (GO:0005509);; Cellular Component: nucleus (GO:0005634);; Cellular Component: mitochondrion (GO:0005739);; Cellular Component: vacuole (GO:0005773);; Cellular Component: peroxisome (GO:0005777);; Cellular Component: plasma membrane (GO:0005886);; Biological Process: response to cold (GO:0009409);; Biological Process: double fertilization forming a zygote an…	up
Potri.004G092500.v3.0	0.00374903	-1.18166	[I]	Lipid transport and metabolism	--	--	[V]	Defense mechanisms	alpha/beta hydrolase fold;; Alpha/beta hydrolase family;; Carboxylesterase family	Probable carboxylesterase 18 GN=CXE18 OS=Arabidopsis thaliana (Mouse-ear cress) PE=1 SV=1	V	Defense mechanisms	hypothetical protein POPTR_0004s09150g [Populus trichocarpa]	Molecular Function: carboxylic ester hydrolase activity (GO:0004091);; Molecular Function: protein binding (GO:0005515);; Cellular Component: nucleus (GO:0005634);; Cellular Component: cytoplasm (GO:0005737);; Biological Process: metabolic process (GO:0008152);; Biological Process: response to abiotic stimulus (GO:0009628);; Biological Process: response to ethylene (GO:0009723);; Biological Proce…	down
Potri.004G093500.v3.0	0.044625	-1.18715	[A]	RNA processing and modification	--	--	[A]	RNA processing and modification	Protein of unknown function (DUF3675);; RING-variant domain	Probable E3 ubiquitin ligase SUD1 GN=F28A23.140 OS=Arabidopsis thaliana (Mouse-ear cress) PE=1 SV=1	A	RNA processing and modification	hypothetical protein POPTR_0004s09240g [Populus trichocarpa]	--	down
Potri.004G095200.v3.0	2.53633e-06	5.43504	--	--	--	--	--	--	--	--	S	Function unknown	hypothetical protein POPTR_0004s09430g [Populus trichocarpa]	--	up
Potri.004G095800.v3.0	0.0419202	-1.34515	--	--	--	--	--	--	Weak chloroplast movement under blue light	Protein PLASTID MOVEMENT IMPAIRED 2 GN=F4N21.22 OS=Arabidopsis thaliana (Mouse-ear cress) PE=1 SV=1	S	Function unknown	hypothetical protein POPTR_0004s09490g [Populus trichocarpa]	Molecular Function: protein binding (GO:0005515);; Cellular Component: nucleus (GO:0005634);; Cellular Component: cytosol (GO:0005829);; Biological Process: multicellular organismal development (GO:0007275);; Biological Process: response to blue light (GO:0009637);; Biological Process: chloroplast avoidance movement (GO:0009903);; Biological Process: chloroplast accumulation movement (GO:0009904)…	down
Potri.004G096300.v3.0	0.03997	-1.49634	--	--	--	--	--	--	Transferase family	Phenolic glucoside malonyltransferase 1 GN=PMAT1 OS=Arabidopsis thaliana (Mouse-ear cress) PE=1 SV=1	S	Function unknown	hypothetical protein POPTR_0004s09550g [Populus trichocarpa]	Cellular Component: cytosol (GO:0005829);; Biological Process: multicellular organismal development (GO:0007275);; Biological Process: lipid biosynthetic process (GO:0008610);; Biological Process: anthocyanin-containing compound biosynthetic process (GO:0009718);; Molecular Function: acetyltransferase activity (GO:0016407);; Molecular Function: N-acyltransferase activity (GO:0016410);; Biological…	down
Potri.004G102200.v3.0	0.0455902	-3.4897	--	--	--	--	--	--	--	--	S	Function unknown	hypothetical protein POPTR_0004s10190g [Populus trichocarpa]	--	down
Potri.004G105500.v3.0	0.0109172	-1.26272	--	--	--	--	--	--	GDSL/SGNH-like Acyl-Esterase family found in Pmr5 and Cas1p;; PMR5 N terminal Domain	Protein trichome birefringence-like 19 GN=TBL19 OS=Arabidopsis thaliana (Mouse-ear cress) PE=3 SV=1	S	Function unknown	hypothetical protein POPTR_0004s10520g [Populus trichocarpa]	Biological Process: polysaccharide biosynthetic process (GO:0000271);; Cellular Component: Golgi apparatus (GO:0005794);; Biological Process: anion transport (GO:0006820);; Biological Process: response to stress (GO:0006950);; Biological Process: signal transduction (GO:0007165);; Biological Process: response to abiotic stimulus (GO:0009628);; Biological Process: response to hormone (GO:0009725);…	down
Potri.004G105600.v3.0	8.86082e-05	-1.65974	--	--	--	--	--	--	GDSL/SGNH-like Acyl-Esterase family found in Pmr5 and Cas1p;; PMR5 N terminal Domain	Protein trichome birefringence-like 19 GN=TBL19 OS=Arabidopsis thaliana (Mouse-ear cress) PE=3 SV=1	S	Function unknown	PREDICTED: protein trichome birefringence-like 19 [Populus euphratica]	Cellular Component: Golgi apparatus (GO:0005794);; Biological Process: anion transport (GO:0006820);; Biological Process: response to stress (GO:0006950);; Biological Process: signal transduction (GO:0007165);; Biological Process: macromolecule biosynthetic process (GO:0009059);; Cellular Component: chloroplast (GO:0009507);; Biological Process: response to abiotic stimulus (GO:0009628);; Biologi…	down
Potri.004G105700.v3.0	8.50845e-06	-1.60629	--	--	--	--	--	--	GDSL/SGNH-like Acyl-Esterase family found in Pmr5 and Cas1p;; PMR5 N terminal Domain	Protein trichome birefringence-like 19 GN=TBL19 OS=Arabidopsis thaliana (Mouse-ear cress) PE=3 SV=1	S	Function unknown	hypothetical protein POPTR_0004s10540g [Populus trichocarpa]	Cellular Component: Golgi apparatus (GO:0005794);; Biological Process: response to stress (GO:0006950);; Biological Process: signal transduction (GO:0007165);; Biological Process: macromolecule biosynthetic process (GO:0009059);; Cellular Component: chloroplast (GO:0009507);; Biological Process: response to abiotic stimulus (GO:0009628);; Biological Process: response to hormone (GO:0009725);; Bio…	down
Potri.004G108200.v3.0	0.00020566	-1.31385	[RTKL]	General function prediction only;; Signal transduction mechanisms;; Transcription;; Replication, recombination and repair	--	--	--	--	Protein kinase domain;; Protein tyrosine kinase;; Leucine rich repeat N-terminal domain;; Leucine Rich repeats (2 copies);; Leucine Rich Repeat;; Leucine rich repeat;; Leucine Rich repeat	Protein NSP-INTERACTING KINASE 1 (Precursor) GN=NIK1 OS=Arabidopsis thaliana (Mouse-ear cress) PE=1 SV=1	T	Signal transduction mechanisms	hypothetical protein POPTR_0004s10790g [Populus trichocarpa]	Biological Process: polysaccharide biosynthetic process (GO:0000271);; Molecular Function: protein serine/threonine kinase activity (GO:0004674);; Molecular Function: ATP binding (GO:0005524);; Cellular Component: extracellular region (GO:0005576);; Cellular Component: plasma membrane (GO:0005886);; Biological Process: cellular glucan metabolic process (GO:0006073);; Biological Process: protein p…	down
Potri.004G108300.v3.0	0.00799827	-1.00947	--	--	--	--	[K]	Transcription	CCT motif;; B-box zinc finger	Zinc finger protein CONSTANS-LIKE 2 OS=Arabidopsis thaliana (Mouse-ear cress) PE=1 SV=1	K	Transcription	CONSTANS-like protein CO2 [Populus trichocarpa]	Molecular Function: DNA binding (GO:0003677);; Molecular Function: sequence-specific DNA binding transcription factor activity (GO:0003700);; Cellular Component: nucleus (GO:0005634);; Biological Process: DNA repair (GO:0006281);; Biological Process: regulation of transcription, DNA-templated (GO:0006355);; Biological Process: circadian rhythm (GO:0007623);; Molecular Function: zinc ion binding (…	down
Potri.004G116500.v3.0	6.44099e-11	4.23009	[R]	General function prediction only	--	--	--	--	Alpha/beta hydrolase family;; alpha/beta hydrolase fold;; Alpha/beta hydrolase family	Putative methylesterase 11, chloroplastic (Precursor) GN=At1gXXXXX OS=Arabidopsis thaliana (Mouse-ear cress) PE=2 SV=1	R	General function prediction only	hypothetical protein POPTR_0004s11550g [Populus trichocarpa]	Molecular Function: carboxylic ester hydrolase activity (GO:0004091);; Cellular Component: plasma membrane (GO:0005886);; Biological Process: defense response, incompatible interaction (GO:0009814);; Biological Process: leaf senescence (GO:0010150);; Biological Process: chlorophyll a catabolic process (GO:0033310);; Biological Process: indoleacetic acid conjugate metabolic process (GO:0033473);; …	up
Potri.004G117800.v3.0	3.44537e-13	2.39708	--	--	K13379|0|pop:POPTR_0004s11700g|POPTRDRAFT_712863; type IIIa membrane protein cp-wap13; K13379 reversibly glycosylated polypeptide / UDP-arabinopyranose mutase [EC:2.4.1.- 5.4.99.30] (A)	--	--	--	Reversibly glycosylated polypeptide	UDP-arabinopyranose mutase 1 OS=Oryza sativa subsp. japonica (Rice) PE=1 SV=1	R	General function prediction only	type IIIa membrane protein cp-wap13 [Populus trichocarpa]	Cellular Component: Golgi trans cisterna (GO:0000138);; Molecular Function: protein binding (GO:0005515);; Cellular Component: extracellular region (GO:0005576);; Cellular Component: cell wall (GO:0005618);; Cellular Component: nucleus (GO:0005634);; Cellular Component: vacuolar membrane (GO:0005774);; Biological Process: glucose catabolic process (GO:0006007);; Molecular Function: glycogenin glu…	up
Potri.004G119700.v3.0	0.0338785	-1.4324	--	--	--	--	[GC]	Carbohydrate transport and metabolism;; Energy production and conversion	UDP-glucoronosyl and UDP-glucosyl transferase	UDP-glycosyltransferase 83A1 GN=UGT83A1 OS=Arabidopsis thaliana (Mouse-ear cress) PE=2 SV=1	CG	Energy production and conversion;; Carbohydrate transport and metabolism	UDP-glucoronosyl/UDP-glucosyl transferase family protein [Populus trichocarpa]	Biological Process: signal transduction (GO:0007165);; Biological Process: metabolic process (GO:0008152);; Biological Process: response to abiotic stimulus (GO:0009628);; Biological Process: cellular response to hormone stimulus (GO:0032870);; Biological Process: cellular response to stress (GO:0033554);; Molecular Function: UDP-glucosyltransferase activity (GO:0035251);; Cellular Component: int…	down
Potri.004G120000.v3.0	0.00295787	1.35861	[R]	General function prediction only	--	--	[R]	General function prediction only	Alpha/beta hydrolase family;; alpha/beta hydrolase fold;; Alpha/beta hydrolase family	--	R	General function prediction only	hypothetical protein POPTR_0004s11910g [Populus trichocarpa]	Molecular Function: catalytic activity (GO:0003824);; Biological Process: metabolic process (GO:0008152);;	up
Potri.004G122900.v3.0	0.00263776	2.43933	[TZDR]	Signal transduction mechanisms;; Cytoskeleton;; Cell cycle control, cell division, chromosome partitioning;; General function prediction only	K02183|1.02121e-137|pop:POPTR_0004s12170g|POPTRDRAFT_1076313; calcium-binding EF hand family protein; K02183 calmodulin (A)	Phosphatidylinositol signaling system (ko04070);; Plant-pathogen interaction (ko04626)	[T]	Signal transduction mechanisms	EF hand;; EF-hand domain pair;; EF-hand domain;; EF hand;; EF-hand domain pair	Probable calcium-binding protein CML45 GN=CML45 OS=Arabidopsis thaliana (Mouse-ear cress) PE=1 SV=1	T	Signal transduction mechanisms	calcium-binding EF hand family protein [Populus trichocarpa]	Molecular Function: calcium ion binding (GO:0005509);; Molecular Function: protein binding (GO:0005515);; Cellular Component: nucleus (GO:0005634);; Biological Process: signal transduction (GO:0007165);; Biological Process: metabolic process (GO:0008152);; Biological Process: response to cold (GO:0009409);; Biological Process: double fertilization forming a zygote and endosperm (GO:0009567);; Bio…	up
Potri.004G123500.v3.0	0.0179531	-1.13796	--	--	--	--	[GC]	Carbohydrate transport and metabolism;; Energy production and conversion	UDP-glucoronosyl and UDP-glucosyl transferase	UDP-glycosyltransferase 83A1 GN=UGT83A1 OS=Arabidopsis thaliana (Mouse-ear cress) PE=2 SV=1	CG	Energy production and conversion;; Carbohydrate transport and metabolism	hypothetical protein POPTR_0004s12230g [Populus trichocarpa]	Cellular Component: cytoplasm (GO:0005737);; Biological Process: signal transduction (GO:0007165);; Biological Process: metabolic process (GO:0008152);; Biological Process: response to abiotic stimulus (GO:0009628);; Biological Process: secondary metabolic process (GO:0019748);; Biological Process: carboxylic acid metabolic process (GO:0019752);; Biological Process: cellular response to hormone s…	down
Potri.004G125400.v3.0	0.0181684	1.93622	--	--	--	--	--	--	RING-type zinc-finger;; zinc-RING finger domain	--	O	Posttranslational modification, protein turnover, chaperones	hypothetical protein POPTR_0004s12420g [Populus trichocarpa]	Molecular Function: ubiquitin-protein transferase activity (GO:0004842);; Molecular Function: zinc ion binding (GO:0008270);; Biological Process: protein ubiquitination (GO:0016567);;	up
Potri.004G125800.v3.0	0.00900625	-1.00345	[K]	Transcription	K07735|0|pop:POPTR_0004s12440g|POPTRDRAFT_648497; hypothetical protein; K07735 putative transcriptional regulator (A)	--	--	--	Uncharacterized ACR, COG1678	--	S	Function unknown	hypothetical protein POPTR_0004s12440g [Populus trichocarpa]	Cellular Component: chloroplast thylakoid lumen (GO:0009543);;	down
Potri.004G126500.v3.0	5.52123e-06	-1.54248	--	--	--	--	--	--	ZF-HD protein dimerisation region	Zinc-finger homeodomain protein 10 GN=MKM21.8 OS=Arabidopsis thaliana (Mouse-ear cress) PE=1 SV=1	R	General function prediction only	hypothetical protein POPTR_0004s12500g [Populus trichocarpa]	Molecular Function: DNA binding (GO:0003677);; Molecular Function: sequence-specific DNA binding transcription factor activity (GO:0003700);; Molecular Function: protein binding (GO:0005515);; Biological Process: response to xenobiotic stimulus (GO:0009410);; Biological Process: response to water deprivation (GO:0009414);; Biological Process: response to gibberellin (GO:0009739);; Biological Proc…	down
Potri.004G126700.v3.0	1.2502e-05	3.25395	[KAD]	Transcription;; RNA processing and modification;; Cell cycle control, cell division, chromosome partitioning	K09422|0|pop:POPTR_0004s12530g|POPTRDRAFT_556366; hypothetical protein; K09422 myb proto-oncogene protein, plant (A)	--	[K]	Transcription	Myb-like DNA-binding domain;; Myb-like DNA-binding domain	Myb-related protein 306 OS=Antirrhinum majus (Garden snapdragon) PE=2 SV=1	K	Transcription	hypothetical protein POPTR_0004s12530g [Populus trichocarpa]	Biological Process: MAPK cascade (GO:0000165);; Molecular Function: DNA binding (GO:0003677);; Molecular Function: chromatin binding (GO:0003682);; Molecular Function: sequence-specific DNA binding transcription factor activity (GO:0003700);; Cellular Component: nucleus (GO:0005634);; Biological Process: polyamine catabolic process (GO:0006598);; Biological Process: protein targeting to membrane …	up
Potri.004G135200.v3.0	0.000167052	1.4741	[S]	Function unknown	K15777|0|pop:POPTR_0004s14280g|POPTRDRAFT_818033; hypothetical protein; K15777 4,5-DOPA dioxygenase extradiol [EC:1.13.11.-] (A)	--	--	--	Catalytic LigB subunit of aromatic ring-opening dioxygenase	4,5-DOPA dioxygenase extradiol GN=DODA OS=Beta vulgaris (Sugar beet) PE=1 SV=1	S	Function unknown	hypothetical protein POPTR_0004s14280g [Populus trichocarpa]	Cellular Component: cytoplasm (GO:0005737);; Biological Process: cellular aromatic compound metabolic process (GO:0006725);; Molecular Function: ferrous iron binding (GO:0008198);; Molecular Function: zinc ion binding (GO:0008270);; Molecular Function: oxidoreductase activity, acting on single donors with incorporation of molecular oxygen, incorporation of two atoms of oxygen (GO:0016702);; Biolo…	up
Potri.004G135500.v3.0	8.39831e-06	4.05259	[RTKL]	General function prediction only;; Signal transduction mechanisms;; Transcription;; Replication, recombination and repair	--	--	--	--	Di-glucose binding within endoplasmic reticulum;; Protein tyrosine kinase;; Protein kinase domain;; Leucine Rich repeats (2 copies);; Leucine rich repeat;; Leucine Rich Repeat;; Carbohydrate-binding protein of the ER;; Leucine rich repeat	Probable LRR receptor-like serine/threonine-protein kinase At1g07650 (Precursor) GN=At1g07650 OS=Arabidopsis thaliana (Mouse-ear cress) PE=1 SV=1	T	Signal transduction mechanisms	hypothetical protein POPTR_0004s14310g [Populus trichocarpa]	Biological Process: immune system process (GO:0002376);; Molecular Function: protein serine/threonine kinase activity (GO:0004674);; Molecular Function: protein tyrosine kinase activity (GO:0004713);; Molecular Function: ATP binding (GO:0005524);; Cellular Component: extracellular region (GO:0005576);; Cellular Component: plasma membrane (GO:0005886);; Biological Process: protein phosphorylation …	up
Potri.004G138400.v3.0	0.00102251	-1.28425	[H]	Coenzyme transport and metabolism	K01772|0|pop:POPTR_0004s14560g|hypothetical protein; K01772 ferrochelatase [EC:4.99.1.1] (A)	Porphyrin and chlorophyll metabolism (ko00860)	[H]	Coenzyme transport and metabolism	Ferrochelatase;; Chlorophyll A-B binding protein	Ferrochelatase-2, chloroplastic (Precursor) GN=At2g30390 OS=Arabidopsis thaliana (Mouse-ear cress) PE=2 SV=1	H	Coenzyme transport and metabolism	hypothetical protein POPTR_0004s14560g [Populus trichocarpa]	Biological Process: maltose metabolic process (GO:0000023);; Molecular Function: ferrochelatase activity (GO:0004325);; Molecular Function: protein serine/threonine kinase activity (GO:0004674);; Molecular Function: protein binding (GO:0005515);; Cellular Component: nucleus (GO:0005634);; Cellular Component: mitochondrion (GO:0005739);; Biological Process: pentose-phosphate shunt (GO:0006098);; B…	down
Potri.004G139900.v3.0	0.000899626	-1.32656	[T]	Signal transduction mechanisms	K00889|0|pop:POPTR_0004s14700g|hypothetical protein; K00889 1-phosphatidylinositol-4-phosphate 5-kinase [EC:2.7.1.68] (A)	Inositol phosphate metabolism (ko00562);; Phosphatidylinositol signaling system (ko04070);; Endocytosis (ko04144)	[T]	Signal transduction mechanisms	Phosphatidylinositol-4-phosphate 5-Kinase;; MORN repeat	Phosphatidylinositol 4-phosphate 5-kinase 2 GN=PIP5K2 OS=Arabidopsis thaliana (Mouse-ear cress) PE=1 SV=2	T	Signal transduction mechanisms	hypothetical protein POPTR_0004s14700g [Populus trichocarpa]	Molecular Function: actin monomer binding (GO:0003785);; Cellular Component: nucleus (GO:0005634);; Cellular Component: cytosol (GO:0005829);; Biological Process: N-terminal protein myristoylation (GO:0006499);; Biological Process: organelle organization (GO:0006996);; Biological Process: establishment of tissue polarity (GO:0007164);; Biological Process: plant-type cell wall modification (GO:000…	down
Potri.004G140600.v3.0	0.0391803	1.38865	--	--	K14432|0|pop:POPTR_0004s14790g|abscisic acid responsive element-binding factor 1 family protein; K14432 ABA responsive element binding factor (A)	Plant hormone signal transduction (ko04075)	--	--	Basic region leucine zipper;; bZIP transcription factor	ABSCISIC ACID-INSENSITIVE 5-like protein 7 GN=MVI11.7 OS=Arabidopsis thaliana (Mouse-ear cress) PE=1 SV=1	K	Transcription	hypothetical protein POPTR_0004s14790g [Populus trichocarpa]	Molecular Function: sequence-specific DNA binding transcription factor activity (GO:0003700);; Cellular Component: nucleus (GO:0005634);; Biological Process: regulation of transcription, DNA-templated (GO:0006355);; Biological Process: response to water deprivation (GO:0009414);; Biological Process: photoperiodism (GO:0009648);; Biological Process: response to salt stress (GO:0009651);; Biologica…	up
Potri.004G144800.v3.0	0.0398785	-1.60302	--	--	--	--	--	--	Myb-like DNA-binding domain	Probable transcription factor GLK2 OS=Oryza sativa subsp. japonica (Rice) PE=2 SV=1	K	Transcription	hypothetical protein POPTR_0004s15220g [Populus trichocarpa]	Molecular Function: DNA binding (GO:0003677);; Molecular Function: chromatin binding (GO:0003682);; Molecular Function: sequence-specific DNA binding transcription factor activity (GO:0003700);; Molecular Function: protein binding (GO:0005515);; Cellular Component: nucleus (GO:0005634);; Biological Process: regulation of transcription, DNA-templated (GO:0006355);; Biological Process: cytokinin-ac…	down
Potri.004G146100.v3.0	0.0292257	1.70008	[R]	General function prediction only	--	--	[QR]	Secondary metabolites biosynthesis, transport and catabolism;; General function prediction only	non-haem dioxygenase in morphine synthesis N-terminal;; 2OG-Fe(II) oxygenase superfamily	Protein SRG1 GN=SRG1 OS=Arabidopsis thaliana (Mouse-ear cress) PE=2 SV=1	Q	Secondary metabolites biosynthesis, transport and catabolism	hypothetical protein POPTR_0004s15330g [Populus trichocarpa]	Molecular Function: iron ion binding (GO:0005506);; Biological Process: aging (GO:0007568);; Biological Process: response to light stimulus (GO:0009416);; Biological Process: post-embryonic development (GO:0009791);; Biological Process: flavonoid biosynthetic process (GO:0009813);; Biological Process: response to organic substance (GO:0010033);; Biological Process: fruit development (GO:0010154);…	up
Potri.004G148300.v3.0	8.76995e-18	3.38616	--	--	--	--	[DT]	Cell cycle control, cell division, chromosome partitioning;; Signal transduction mechanisms	G-protein alpha subunit	Extra-large guanine nucleotide-binding protein 1 GN=F26B6.11 OS=Arabidopsis thaliana (Mouse-ear cress) PE=1 SV=2	DT	Cell cycle control, cell division, chromosome partitioning;; Signal transduction mechanisms	hypothetical protein POPTR_0004s15540g [Populus trichocarpa]	Molecular Function: nucleotide binding (GO:0000166);; Molecular Function: GTPase activity (GO:0003924);; Molecular Function: signal transducer activity (GO:0004871);; Molecular Function: protein binding (GO:0005515);; Molecular Function: GTP binding (GO:0005525);; Cellular Component: nucleus (GO:0005634);; Biological Process: nucleobase-containing compound metabolic process (GO:0006139);; Biologi…	up
Potri.004G149500.v3.0	1.29808e-07	-2.56216	--	--	--	--	--	--	C1-like domain;; C1 domain;; Zinc finger, ZZ type	Probable nucleoredoxin 1-1 OS=Oryza sativa subsp. japonica (Rice) PE=2 SV=1	S	Function unknown	DC1 domain-containing family protein [Populus trichocarpa]	Molecular Function: zinc ion binding (GO:0008270);; Biological Process: intracellular signal transduction (GO:0035556);; Molecular Function: protein-disulfide reductase activity (GO:0047134);; Biological Process: oxidation-reduction process (GO:0055114);;	down
Potri.004G155900.v3.0	2.37207e-06	-3.22743	--	--	--	--	[O]	Posttranslational modification, protein turnover, chaperones	--	Protein RADIALIS-like 6 GN=F22H5.3 OS=Arabidopsis thaliana (Mouse-ear cress) PE=2 SV=1	K	Transcription	hypothetical protein POPTR_0004s16320g [Populus trichocarpa]	Molecular Function: DNA binding (GO:0003677);; Molecular Function: chromatin binding (GO:0003682);; Molecular Function: sequence-specific DNA binding transcription factor activity (GO:0003700);; Cellular Component: nucleus (GO:0005634);; Biological Process: regulation of transcription, DNA-templated (GO:0006355);; Cellular Component: chloroplast (GO:0009507);; Biological Process: gravitropism (GO…	down
Potri.004G161100.v3.0	0.000215613	-1.35554	[Z]	Cytoskeleton	K11498|0|pop:POPTR_0004s16820g|POPTRDRAFT_1076744; kinesin motor family protein; K11498 centromeric protein E (A)	--	[Z]	Cytoskeleton	Kinesin motor domain;; Zinc finger, C3HC4 type (RING finger)	Kinesin-like protein NACK1 GN=NACK1 OS=Nicotiana tabacum (Common tobacco) PE=1 SV=1	Z	Cytoskeleton	PREDICTED: kinesin-related protein 11-like isoform X2 [Populus euphratica]	Biological Process: microtubule cytoskeleton organization (GO:0000226);; Biological Process: cytokinesis by cell plate formation (GO:0000911);; Molecular Function: microtubule motor activity (GO:0003777);; Molecular Function: calmodulin binding (GO:0005516);; Molecular Function: ATP binding (GO:0005524);; Cellular Component: kinesin complex (GO:0005871);; Cellular Component: microtubule (GO:00058…	down
Potri.004G169300.v3.0	0.01403	1.02957	[J]	Translation, ribosomal structure and biogenesis	--	--	[J]	Translation, ribosomal structure and biogenesis	Amidase	Glutamyl-tRNA(Gln) amidotransferase subunit A, chloroplastic/mitochondrial {ECO:0000255|HAMAP-Rule:MF_03150} (Precursor) OS=Zea mays (Maize) PE=2 SV=1	J	Translation, ribosomal structure and biogenesis	hypothetical protein POPTR_0004s17650g [Populus trichocarpa]	Molecular Function: amidase activity (GO:0004040);; Molecular Function: binding (GO:0005488);; Biological Process: nucleobase-containing compound metabolic process (GO:0006139);; Biological Process: anion transport (GO:0006820);; Cellular Component: chloroplast outer membrane (GO:0009707);; Biological Process: gene expression (GO:0010467);; Biological Process: protein transport (GO:0015031);; Cel…	up
Potri.004G172300.v3.0	1.91981e-07	-3.14859	[O]	Posttranslational modification, protein turnover, chaperones	--	--	[O]	Posttranslational modification, protein turnover, chaperones	DnaJ domain	Chaperone protein dnaJ 11, chloroplastic (Precursor) GN=T19K4.170 OS=Arabidopsis thaliana (Mouse-ear cress) PE=1 SV=2	O	Posttranslational modification, protein turnover, chaperones	hypothetical protein POPTR_0004s17810g [Populus trichocarpa]	Molecular Function: protein binding (GO:0005515);; Cellular Component: endoplasmic reticulum lumen (GO:0005788);; Cellular Component: Golgi stack (GO:0005795);; Cellular Component: plasma membrane (GO:0005886);; Biological Process: protein folding (GO:0006457);; Biological Process: ER-nucleus signaling pathway (GO:0006984);; Biological Process: response to heat (GO:0009408);; Biological Process: …	down
Potri.004G173900.v3.0	0.0194355	-1.02927	[O]	Posttranslational modification, protein turnover, chaperones	--	--	--	--	Subtilase family;; PA domain;; Peptidase inhibitor I9	Subtilisin-like protease (Precursor) GN=At5g67360 OS=Arabidopsis thaliana (Mouse-ear cress) PE=1 SV=1	O	Posttranslational modification, protein turnover, chaperones	hypothetical protein POPTR_0004s17960g [Populus trichocarpa]	Molecular Function: serine-type endopeptidase activity (GO:0004252);; Cellular Component: extracellular region (GO:0005576);; Biological Process: proteolysis (GO:0006508);; Cellular Component: plant-type cell wall (GO:0009505);; Biological Process: response to external stimulus (GO:0009605);; Biological Process: response to auxin (GO:0009733);; Cellular Component: external side of plasma membrane…	down
Potri.004G176100.v3.0	0.00143797	1.17029	--	--	--	--	--	--	Arabidopsis phospholipase-like protein (PEARLI 4)	MATH domain and coiled-coil domain-containing protein At3g58270 GN=At3g58270 OS=Arabidopsis thaliana (Mouse-ear cress) PE=2 SV=1	S	Function unknown	PREDICTED: uncharacterized protein LOC105141207 isoform X2 [Populus euphratica]	--	up
Potri.004G177100.v3.0	0.00445293	1.0948	[T]	Signal transduction mechanisms	--	--	[T]	Signal transduction mechanisms	Protein phosphatase 2C	Probable protein phosphatase 2C 64 GN=At4g38520 OS=Arabidopsis thaliana (Mouse-ear cress) PE=2 SV=1	T	Signal transduction mechanisms	hypothetical protein POPTR_0004s18340g [Populus trichocarpa]	Molecular Function: protein serine/threonine phosphatase activity (GO:0004722);; Cellular Component: nucleus (GO:0005634);; Cellular Component: mitochondrion (GO:0005739);; Cellular Component: plasma membrane (GO:0005886);; Biological Process: protein dephosphorylation (GO:0006470);; Biological Process: protein targeting to membrane (GO:0006612);; Biological Process: membrane fusion (GO:0006944);…	up
Potri.004G180800.v3.0	0.00456686	-1.15334	[R]	General function prediction only	K12271|0|pop:POPTR_0009s14260g|POPTRDRAFT_557028; chaos family protein; K12271 signal recognition particle 43 kDa protein (A)	--	[R]	General function prediction only	Chromo (CHRromatin Organisation MOdifier) domain;; Ankyrin repeats (many copies);; Ankyrin repeat;; Ankyrin repeats (3 copies);; Ankyrin repeats (many copies);; Ankyrin repeat;; Domain of unknown function (DUF1918)	Signal recognition particle 43 kDa protein, chloroplastic (Precursor) GN=T30B22.25 OS=Arabidopsis thaliana (Mouse-ear cress) PE=1 SV=2	R	General function prediction only	chaos family protein [Populus trichocarpa]	Molecular Function: protein binding (GO:0005515);; Cellular Component: nucleus (GO:0005634);; Biological Process: response to light stimulus (GO:0009416);; Cellular Component: chloroplast (GO:0009507);; Cellular Component: chloroplast thylakoid membrane (GO:0009535);; Biological Process: response to blue light (GO:0009637);; Biological Process: response to sucrose (GO:0009744);; Biological Proces…	down
Potri.004G181200.v3.0	4.72702e-11	2.7814	--	--	--	--	[E]	Amino acid transport and metabolism	Transmembrane amino acid transporter protein	Lysine histidine transporter-like 8 GN=AATL1 OS=Arabidopsis thaliana (Mouse-ear cress) PE=1 SV=1	E	Amino acid transport and metabolism	hypothetical protein POPTR_0004s18790g [Populus trichocarpa]	Cellular Component: plasma membrane (GO:0005886);; Biological Process: cation transport (GO:0006812);; Biological Process: amino acid transport (GO:0006865);; Biological Process: response to stress (GO:0006950);; Biological Process: response to abiotic stimulus (GO:0009628);; Biological Process: regulation of meristem growth (GO:0010075);; Molecular Function: acidic amino acid transmembrane trans…	up
Potri.004G181900.v3.0	2.98036e-10	2.15897	--	--	--	--	--	--	No apical meristem (NAM) protein	Protein FEZ GN=T2P11.6 OS=Arabidopsis thaliana (Mouse-ear cress) PE=2 SV=1	S	Function unknown	no apical meristem family protein [Populus trichocarpa]	Biological Process: MAPK cascade (GO:0000165);; Molecular Function: DNA binding (GO:0003677);; Molecular Function: sequence-specific DNA binding transcription factor activity (GO:0003700);; Cellular Component: nucleus (GO:0005634);; Biological Process: trehalose biosynthetic process (GO:0005992);; Biological Process: regulation of transcription, DNA-templated (GO:0006355);; Biological Process: pr…	up
Potri.004G182000.v3.0	0.0158924	3.96023	[R]	General function prediction only	K01183|0|pop:POPTR_0004s18870g|POPTRDRAFT_831333; chitinase family protein; K01183 chitinase [EC:3.2.1.14] (A)	Amino sugar and nucleotide sugar metabolism (ko00520)	[R]	General function prediction only	Chitinase class I;; Chitin recognition protein	Endochitinase 1 (Precursor) GN=CHIA1 OS=Theobroma cacao (Cacao) PE=2 SV=1	G	Carbohydrate transport and metabolism	chitinase family protein [Populus trichocarpa]	Biological Process: polysaccharide catabolic process (GO:0000272);; Cellular Component: extracellular region (GO:0005576);; Cellular Component: cell wall (GO:0005618);; Cellular Component: vacuole (GO:0005773);; Cellular Component: plasma membrane (GO:0005886);; Biological Process: carbohydrate metabolic process (GO:0005975);; Biological Process: chitin catabolic process (GO:0006032);; Molecular …	up
Potri.004G188600.v3.0	0.000108056	1.66603	--	--	--	--	[R]	General function prediction only	--	Uncharacterized protein At4g22758 GN=At4g22758 OS=Arabidopsis thaliana (Mouse-ear cress) PE=2 SV=1	S	Function unknown	hypothetical protein POPTR_0004s20000g [Populus trichocarpa]	--	up
Potri.004G193100.v3.0	0.000341076	1.77637	[RTKL]	General function prediction only;; Signal transduction mechanisms;; Transcription;; Replication, recombination and repair	--	--	--	--	Protein kinase domain;; Protein tyrosine kinase;; Wall-associated receptor kinase galacturonan-binding;; EGF-like domain;; Calcium-binding EGF domain	Wall-associated receptor kinase 2 (Precursor) GN=WAK2 OS=Arabidopsis thaliana (Mouse-ear cress) PE=1 SV=1	T	Signal transduction mechanisms	hypothetical protein POPTR_0004s20360g [Populus trichocarpa]	Cellular Component: plasma membrane (GO:0005886);; Biological Process: protein phosphorylation (GO:0006468);; Biological Process: defense response (GO:0006952);; Biological Process: oligosaccharide metabolic process (GO:0009311);; Biological Process: response to fungus (GO:0009620);; Biological Process: response to salicylic acid (GO:0009751);; Biological Process: unidimensional cell growth (GO:0…	up
Potri.004G200100.v3.0	1.7158e-05	-1.4801	[IQR]	Lipid transport and metabolism;; Secondary metabolites biosynthesis, transport and catabolism;; General function prediction only	--	--	[R]	General function prediction only	short chain dehydrogenase;; Enoyl-(Acyl carrier protein) reductase;; KR domain;; NAD dependent epimerase/dehydratase family	Secoisolariciresinol dehydrogenase (Fragment) OS=Forsythia intermedia (Border forsythia) PE=1 SV=1	Q	Secondary metabolites biosynthesis, transport and catabolism	alcohol dehydroge family protein [Populus trichocarpa]	Molecular Function: nucleotide binding (GO:0000166);; Molecular Function: copper ion binding (GO:0005507);; Cellular Component: cytosol (GO:0005829);; Biological Process: proline biosynthetic process (GO:0006561);; Biological Process: response to heat (GO:0009408);; Biological Process: response to water deprivation (GO:0009414);; Biological Process: response to fructose (GO:0009750);; Biological …	down
Potri.004G200400.v3.0	1.00069e-13	3.2617	[A]	RNA processing and modification	K12581|4.36318e-155|pop:POPTR_0004s21070g|CCR4-NOT transcription complex family protein; K12581 CCR4-NOT transcription complex subunit 7/8 (A)	RNA degradation (ko03018)	[A]	RNA processing and modification	CAF1 family ribonuclease	Probable CCR4-associated factor 1 homolog 11 GN=CAF1-11 OS=Arabidopsis thaliana (Mouse-ear cress) PE=2 SV=1	K	Transcription	CCR4-NOT transcription complex family protein [Populus trichocarpa]	Biological Process: MAPK cascade (GO:0000165);; Biological Process: nuclear-transcribed mRNA poly(A) tail shortening (GO:0000289);; Biological Process: cell morphogenesis (GO:0000902);; Biological Process: defense response to insect (GO:0002213);; Biological Process: respiratory burst involved in defense response (GO:0002679);; Molecular Function: nucleic acid binding (GO:0003676);; Molecular Fun…	up
Potri.004G203000.v3.0	0.022402	-1.13141	--	--	--	--	--	--	--	--	S	Function unknown	hypothetical protein POPTR_0004s21320g [Populus trichocarpa]	--	down
Potri.004G203700.v3.0	0.000609035	1.2399	[R]	General function prediction only	--	--	--	--	Alpha/beta hydrolase family;; alpha/beta hydrolase fold;; Alpha/beta hydrolase family	--	R	General function prediction only	hypothetical protein POPTR_0004s21380g [Populus trichocarpa]	--	up
Potri.004G206100.v3.0	4.59308e-05	1.5012	[RTKL]	General function prediction only;; Signal transduction mechanisms;; Transcription;; Replication, recombination and repair	--	--	[T]	Signal transduction mechanisms	Protein tyrosine kinase;; Protein kinase domain	Probable serine/threonine-protein kinase Cx32, chloroplastic (Precursor) GN=At4g35600 OS=Arabidopsis thaliana (Mouse-ear cress) PE=1 SV=2	T	Signal transduction mechanisms	kinase family protein [Populus trichocarpa]	Biological Process: RNA splicing, via endonucleolytic cleavage and ligation (GO:0000394);; Biological Process: respiratory burst involved in defense response (GO:0002679);; Molecular Function: protein serine/threonine kinase activity (GO:0004674);; Molecular Function: non-membrane spanning protein tyrosine kinase activity (GO:0004715);; Molecular Function: protein binding (GO:0005515);; Molecular…	up
Potri.004G209400.v3.0	0.0134058	-1.17438	--	--	K15032|0|pop:POPTR_0009s17140g|POPTRDRAFT_199625; hypothetical protein; K15032 mTERF domain-containing protein, mitochondrial (A)	--	[KR]	Transcription;; General function prediction only	mTERF	--	K	Transcription	PREDICTED: uncharacterized protein LOC105137001 isoform X2 [Populus euphratica]	Biological Process: embryo development ending in seed dormancy (GO:0009793);; Biological Process: thylakoid membrane organization (GO:0010027);; Biological Process: stomatal complex morphogenesis (GO:0010103);; Biological Process: vegetative to reproductive phase transition of meristem (GO:0010228);; Biological Process: iron-sulfur cluster assembly (GO:0016226);; Biological Process: positive regu…	down
Potri.004G212100.v3.0	0.00201601	-1.12179	[C]	Energy production and conversion	K05894|0|pop:POPTR_0004s22180g|hypothetical protein; K05894 12-oxophytodienoic acid reductase [EC:1.3.1.42] (A)	alpha-Linolenic acid metabolism (ko00592)	[CR]	Energy production and conversion;; General function prediction only	NADH:flavin oxidoreductase / NADH oxidase family	12-oxophytodienoate reductase 3 GN=OPR3 OS=Solanum lycopersicum (Tomato) PE=1 SV=1	C	Energy production and conversion	hypothetical protein POPTR_0004s22180g [Populus trichocarpa]	Cellular Component: mitochondrion (GO:0005739);; Cellular Component: peroxisome (GO:0005777);; Cellular Component: cytosol (GO:0005829);; Biological Process: tryptophan catabolic process (GO:0006569);; Biological Process: defense response (GO:0006952);; Biological Process: response to water deprivation (GO:0009414);; Biological Process: response to wounding (GO:0009611);; Biological Process: indo…	down
Potri.004G215600.v3.0	0.020542	-1.78053	--	--	--	--	--	--	Nodulin-like	--	R	General function prediction only	nodulin family protein [Populus trichocarpa]	Cellular Component: plasma membrane (GO:0005886);;	down
Potri.004G215700.v3.0	0.028166	-1.65757	--	--	--	--	--	--	--	--	--	--	--	--	down
Potri.004G223800.v3.0	0.000165118	1.4182	--	--	--	--	[R]	General function prediction only	YT521-B-like domain	30-kDa cleavage and polyadenylation specificity factor 30 {ECO:0000303|PubMed:18479511} OS=Arabidopsis thaliana (Mouse-ear cress) PE=1 SV=1	S	Function unknown	hypothetical protein POPTR_0004s23250g [Populus trichocarpa]	Molecular Function: binding (GO:0005488);; Biological Process: RNA processing (GO:0006396);;	up
Potri.004G230000.v3.0	9.61077e-05	3.03884	--	--	--	--	--	--	TIR domain;; TIR domain	TMV resistance protein N GN=N OS=Nicotiana glutinosa (Tobacco) PE=1 SV=1	S	Function unknown	hypothetical protein POPTR_0004s23910g [Populus trichocarpa]	Molecular Function: nucleotide binding (GO:0000166);; Molecular Function: protein binding (GO:0005515);; Molecular Function: ATP binding (GO:0005524);; Cellular Component: mitochondrion (GO:0005739);; Biological Process: defense response (GO:0006952);; Biological Process: signal transduction (GO:0007165);; Cellular Component: plasmodesma (GO:0009506);; Cellular Component: plastid stroma (GO:00095…	up
Potri.004G233000.v3.0	2.15406e-05	1.4709	[RTKL]	General function prediction only;; Signal transduction mechanisms;; Transcription;; Replication, recombination and repair	--	--	--	--	Protein kinase domain;; Protein tyrosine kinase;; U-box domain;; Universal stress protein family	Serine/threonine-protein kinase OS=Arabidopsis thaliana (Mouse-ear cress) PE=1 SV=2	T	Signal transduction mechanisms	hypothetical protein POPTR_0004s24130g [Populus trichocarpa]	Cellular Component: ubiquitin ligase complex (GO:0000151);; Molecular Function: protein serine/threonine kinase activity (GO:0004674);; Molecular Function: ubiquitin-protein transferase activity (GO:0004842);; Molecular Function: protein binding (GO:0005515);; Molecular Function: ATP binding (GO:0005524);; Cellular Component: plasma membrane (GO:0005886);; Biological Process: protein phosphorylat…	up
[truncated: 1,478 more rows]

## Sheet: Table S3-2
Table S3-2 The DEGs between T04, T05, T06 vs T13, T14, T15.
Gene ID	FDR	log2FC	COG_class	COG_class_annotation	KEGG_annotation	KEGG_pathway_annotation	KOG_class	KOG_class_annotation	Pfam_annotation	Swiss-Prot_annotation	eggNOG_class	eggNOG_class_annotation	NR_annotation	GO_annotation	Regulated
[truncated: 650 more rows]

## Sheet: Table S3-3
Table S3-3 The DEGs between T07, T08, T09 vs T16, T17, T18.
[truncated: 1,040 more rows]
